# Supplementary material for: Time dependent genetic analysis links field and controlled environment phenotypes in the model C4 grass Setaria
Source: PLoS Genet. 2017 Jun 23;13(6):e1006841. doi: 10.1371/journal.pgen.1006841 (PMC5507400; doi:10.1371/journal.pgen.1006841)
Supplement: S1 Table — (XLSX) [file pgen.1006841.s015.xlsx]

## Sheet: Sheet1
HEIGHT
Heritability of plant height in drought experiments
Illinois field drought 2013 (DR13)						Illinois field drought 2014 (DR14)
trait	treatment	dap	h2	residual		trait	treatment	dap	h2	residual
height_21_DR13	dry	21	0.0461796	0.95382		height_25_DR14	dry	25	0.631479	0.368521
height_29_DR13	dry	29	0.27046	0.72954		height_33_DR14	dry	33	0.597003	0.402997
height_36_DR13	dry	36	0.328512	0.671488		height_40_DR14	dry	40	0.512515	0.487485
height_43_DR13	dry	43	0.447719	0.552281		height_47_DR14	dry	47	0.634263	0.365737
height_50_DR13	dry	50	0.487436	0.512564		height_59_DR14	dry	59	0.690205	0.309795
height_59_DR13	dry	59	0.436518	0.563482		height_25_DR14	wet	25	0.654898	0.345102
height_67_DR13	dry	67	0.399674	0.600326		height_33_DR14	wet	33	0.60011	0.39989
height_92_DR13	dry	92	0.326431	0.673569		height_40_DR14	wet	40	0.51464	0.48536
height_21_DR13	wet	21	0.0858516	0.914148		height_47_DR14	wet	47	0.701382	0.298618
height_29_DR13	wet	29	0.332396	0.667604		height_59_DR14	wet	59	0.7295	0.2705
height_36_DR13	wet	36	0.404923	0.595077		height_25_DR14	all	25	0.900928	0.0990719
height_43_DR13	wet	43	0.349658	0.650342		height_33_DR14	all	33	0.889638	0.110362
height_50_DR13	wet	50	0.509753	0.490247		height_40_DR14	all	40	0.870324	0.129676
height_59_DR13	wet	59	0.484911	0.515089		height_47_DR14	all	47	0.923839	0.0761613
height_67_DR13	wet	67	0.435873	0.564127		height_59_DR14	all	59	0.927948	0.0720523
height_92_DR13	wet	92	0.331068	0.668932		AVERAGE	all	all	0.902535	0.0974647
height_21_DR13	all	21	0.546629	0.453371
height_29_DR13	all	29	0.771425	0.228575
height_36_DR13	all	36	0.814712	0.185288
height_43_DR13	all	43	0.822297	0.177703
height_50_DR13	all	50	0.8741	0.1259
height_59_DR13	all	59	0.858186	0.141814
height_67_DR13	all	67	0.833952	0.166048
height_92_DR13	all	92	0.7939	0.2061
AVERAGE	all	all	0.7894	0.2106
Dinneny RIL drought experiment (2013)
plant_height_DL13	0.690875
mesoctyl_length_DL13	0.720357
AVERAGE	0.705616
Bellweather RIL drought experiment (2014)
trait	treatment	dap	h2	residual
height_8_BP14	wet	8	0.245823	0.754177
height_10_BP14	wet	10	0.528748	0.471252
height_12_BP14	wet	12	0.60406	0.39594
height_14_BP14	wet	14	0.629672	0.370328
height_16_BP14	wet	16	0.624876	0.375124
height_18_BP14	wet	18	0.601381	0.398619
height_20_BP14	wet	20	0.547325	0.452675
height_22_BP14	wet	22	0.687609	0.312391
height_24_BP14	wet	24	0.641694	0.358306
height_26_BP14	wet	26	0.663025	0.336975
height_28_BP14	wet	28	0.656046	0.343954
height_30_BP14	wet	30	0.763758	0.236242
height_32_BP14	wet	32	0.746489	0.253511
height_8_BP14	dry	8	0.30164	0.69836
height_10_BP14	dry	10	0.518772	0.481228
height_12_BP14	dry	12	0.541683	0.458317
height_14_BP14	dry	14	0.637352	0.362648
height_16_BP14	dry	16	0.650851	0.349149
height_18_BP14	dry	18	0.607465	0.392535
height_20_BP14	dry	20	0.577826	0.422174
height_22_BP14	dry	22	0.62474	0.37526
height_24_BP14	dry	24	0.699582	0.300418
height_26_BP14	dry	26	0.708745	0.291255
height_28_BP14	dry	28	0.766289	0.233711
height_30_BP14	dry	30	0.832147	0.167853
height_32_BP14	dry	32	0.832032	0.167968
height_8_BP14	all	10	0.744246	0.255754
height_10_BP14	all	12	0.872542	0.127458
height_12_BP14	all	14	0.891145	0.108855
height_14_BP14	all	16	0.90335	0.0966504
height_16_BP14	all	18	0.893424	0.106576
height_18_BP14	all	20	0.865968	0.134032
height_20_BP14	all	22	0.850858	0.149142
height_22_BP14	all	24	0.872717	0.127283
height_24_BP14	all	26	0.880876	0.119124
height_26_BP14	all	28	0.89166	0.10834
height_28_BP14	all	30	0.899404	0.100596
height_30_BP14	all	32	0.921236	0.0787644
height_32_BP14	all	8	0.942248	0.0577517
AVERAGE	all	all	0.879206	0.120794
Heritability of plant height in planting density experiments
Illinois field density 2013 (DN13)						Illinois field density 2014 (DN14)
trait	treatment	dap	h2	residual		trait	treatment	dap	h2	residual
height_19_DN13	dense	19	0.422051	0.577949		height_25_DN14	dense	25	0.553318	0.446682
height_25_DN13	dense	25	0.54646	0.45354		height_46_DN14	dense	46	0.605863	0.394137
height_31_DN13	dense	31	0.5437	0.4563		height_67_DN14	dense	67	0.684523	0.315477
height_38_DN13	dense	38	0.680271	0.319729		height_25_DN14	sparse	25	0.390652	0.609348
height_45_DN13	dense	45	0.717731	0.282269		height_46_DN14	sparse	46	0.624687	0.375313
height_52_DN13	dense	52	0.825055	0.174945		height_67_DN14	sparse	67	0.566581	0.433419
height_59_DN13	dense	59	0.84911	0.15089		height_25_DN14	all	25	0.741581	0.258419
height_67_DN13	dense	67	0.78245	0.21755		height_46_DN14	all	46	0.860883	0.139117
height_87_DN13	dense	87	0.533892	0.466108		height_67_DN14	all	67	0.866621	0.133379
height_19_DN13	sparse	19	0.466064	0.533936		AVERAGE	all	all	0.823029	0.176971
height_25_DN13	sparse	25	0.117334	0.882666
height_31_DN13	sparse	31	0.264093	0.735907
height_38_DN13	sparse	38	0.700683	0.299317
height_45_DN13	sparse	45	0.558222	0.441778
height_52_DN13	sparse	52	0.769679	0.230321
height_59_DN13	sparse	59	0.811323	0.188677
height_67_DN13	sparse	67	0.853605	0.146395
height_87_DN13	sparse	87	0.757715	0.242285
height_19_DN13	all	19	0.798391	0.201609
height_25_DN13	all	25	0.741346	0.258654
height_31_DN13	all	31	0.80392	0.19608
height_38_DN13	all	38	0.83425	0.16575
height_45_DN13	all	45	0.843564	0.156436
height_52_DN13	all	52	0.865251	0.134749
height_59_DN13	all	59	0.903184	0.0968163
height_67_DN13	all	67	0.887995	0.112005
height_87_DN13	all	87	0.862939	0.137061
AVERAGE	all	all	0.837871	0.162129
Final time points				All time points			Controlled vs. Field			Average by year
Experiment	DAP	H2 final plant height		Experiment	Ave H2		Location	Ave H2		2013	0.831838
DR13	92	0.7939		DR13	0.7894		Bellweather/CIS	0.857043		2014	0.87272
DR14	59	0.927948		DR14	0.902535		Illinois	0.833512
BP14	30	0.921236		BP14	0.879206
DL13	NA	0.690875		DL13	0.705616
DN13	87	0.862939		DN13	0.837871
DN14	67	0.866621		DN14	0.823029
AVERAGE		0.84392		AVERAGE	0.822943
Flowering time
Heritability of flowering time in drought experiments
Illinois field drought 2013 (DR13)						Illinois field drought 2014 (DR14)
trait	treatment	h2	residual			trait	treatment	h2	residual
flowering_time_DR13	dry	0.867147	0.132853			flowering_time_DR14	wet	0.881795	0.118205
flowering_time_DR13	wet	0.794966	0.205034			flowering_time_DR14	dry	0.901034	0.098966
flowering_time_DR13	all	0.969389	0.0306115			flowering_time_DR14	all	0.979622	0.020378
Heritability of flowering time in density experiments
Illinois field density 2013 (DR13)						Illinois field density 2014 (DR14)
trait	treatment	h2	residual			trait	treatment	h2	residual
flowering_time_DN13	dense	0.782308	0.217692			flowering_time_DN14	dense	0.756527	0.243473
flowering_time_DN13	sparse	0.920648	0.0793519			flowering_time_DN14	sparse	0.110405	0.889595
flowering_time_DN13	all	0.946361	0.0536389			flowering_time_DN14	all	0.531832	0.468168
	Heritability in 2013						Heritability in 2014
	0.957875						0.755727
