# Supplementary material for: Time dependent genetic analysis links field and controlled environment phenotypes in the model C4 grass Setaria
Source: PLoS Genet. 2017 Jun 23;13(6):e1006841. doi: 10.1371/journal.pgen.1006841 (PMC5507400; doi:10.1371/journal.pgen.1006841)
Supplement: S2 Table — (CSV) [file pgen.1006841.s016.csv]

	height_above_bound	extent_y	center.of.mass.y	ellipse_center_y	canopy_height
height_above_bound	1	0.998865678020643	0.976107729310849	0.447640856931459	0.843635658295329
extent_y	0.998865678020643	1	0.971277350659174	0.445606161328222	0.838295805893653
center.of.mass.y	0.976107729310849	0.971277350659174	1	0.44635882248939	0.873949861326935
ellipse_center_y	0.447640856931459	0.445606161328222	0.44635882248939	1	0.393730909939477
canopy_height	0.843635658295329	0.838295805893653	0.873949861326935	0.393730909939477	1
