# Supplementary material for: Time dependent genetic analysis links field and controlled environment phenotypes in the model C4 grass Setaria
Source: PLoS Genet. 2017 Jun 23;13(6):e1006841. doi: 10.1371/journal.pgen.1006841 (PMC5507400; doi:10.1371/journal.pgen.1006841)
Supplement: S4 Table — (CSV) [file pgen.1006841.s018.csv]

	height_type	8	10	12	14	16	18	20	22	24	26	28	30	32
Genotype	height_above_bound	0.348910002881554	0.559796131369846	0.603292271518434	0.619806888839534	0.541868669262472	0.478053487348854	0.505288046269342	0.573336288448344	0.587925714041886	0.602312776676438	0.642812845024465	0.713168890679507	0.750902864097245
Treatment	height_above_bound	0.00563941954675235	0	0	0.0232104800207892	0.130953943882603	0.173665414917138	0.0787031492627488	0.0663838006087265	0.0638879007023817	0.0712157555979403	0.0495254855162628	0.0539505126277601	0.0447520417209451
G X Treatment	height_above_bound	0	5.20648532605752e-16	1.53083125732639e-15	4.99756956668165e-14	0.0116986897348382	0.0281545487942898	0.0342020642140772	0.0505672635978246	0.0449156940443833	0.0379776284802793	0.0446669834646243	0.0536626401782197	0.0244290681892655
Error	height_above_bound	0.645450577571693	0.440203868630154	0.396707728481564	0.356982631139627	0.315478697120086	0.320126548939719	0.381806740253832	0.309712647345105	0.303270691211349	0.288493839245342	0.262994685994648	0.179217956514513	0.179916025992545
Genotype	extent_y	0.349464187919729	0.561887034798006	0.608659601863716	0.620082887566705	0.540431661613123	0.478686831568762	0.492310168246875	0.558454060309758	0.567873530988321	0.583523183620873	0.62063326326132	0.683410370361224	0.714665926367404
Treatment	extent_y	0.00566609169347541	0	0	0.0233991775477872	0.132947014061707	0.175858672224474	0.0850384457309551	0.0771263296965019	0.0779617377465214	0.0849372488362573	0.0657523509879944	0.0780744825484441	0.0706325268899547
G X Treatment	extent_y	0	3.78602969945603e-15	1.33560148168002e-15	0	0.013291374766806	0.026487985771028	0.0375745130890431	0.0517016800087516	0.0491349877742618	0.0423007304701702	0.0496913416681015	0.0586909744613347	0.0352168142705016
Error	extent_y	0.644869720386795	0.43811296520199	0.391340398136282	0.356517934885507	0.313329949558364	0.318966510435736	0.385076872933127	0.312717929984988	0.305029743490895	0.2892388370727	0.263923044082584	0.179824172628997	0.17948473247214
Genotype	center.of.mass.y	0.372129693748451	0.576913610036714	0.663651840891687	0.624317131820864	0.595283751110549	0.545222300870442	0.591350845192015	0.654637977101987	0.697350158436848	0.709177863955714	0.764809389754768	0.805310522145689	0.839415315891465
Treatment	center.of.mass.y	0.00398213880053811	0.000353858930246352	0.00104256923352546	0.0282610651687922	0.114961384664321	0.136851494225972	0.0335575761662966	0.0287210201445203	0.0173340039793907	0.00612910799038511	0.000320130772539342	0.00185723892124084	0.0022623581828735
G X Treatment	center.of.mass.y	0	0	1.22043390678171e-15	0	0.00806822292546197	0.0277654039648132	0.0257273318264636	0.0485390161478297	0.0384502229846639	0.0281719156547811	0.0298115363420146	0.0492499902334258	0.0144930414904134
Error	center.of.mass.y	0.623888167451011	0.42273253103304	0.335305589874787	0.347421803010344	0.281686641299668	0.290160800938773	0.349364246815225	0.268101986605663	0.246865614599098	0.256521112399119	0.205058943130678	0.143582248699644	0.143829284435248
Genotype	ellipse_center_y	0.00455665016071416	0.0477781170180561	0	0.0208931851974361	0.186083372512358	0.223684219760129	0.27534231791272	0.592219660314911	0.262977362431752	0.0125360848815095	0.642838107072797	0.78421117578114	0.815961233584061
Treatment	ellipse_center_y	0	0.00510487770912457	0	0	0.0112801643275405	0.0658243819104668	0.0257582274004205	0.0493664391816616	0.0246752810610776	0	0.0203733606956974	0.0266457262774771	0.0244299821786119
G X Treatment	ellipse_center_y	0	0	0	1.56590225504423e-13	0.00444430826006516	0.0636384033516274	0.0203518048318664	0.0430555356943037	0.0747172588516953	0.0089342314018001	0.0289531913054382	0.0343952504155398	0.00175459716829579
Error	ellipse_center_y	0.995443349839286	0.947117005272819	1	0.979106814802407	0.798192154900037	0.646852994977776	0.678547649854993	0.315358364809124	0.637630097655476	0.97852968371669	0.307835340926068	0.154747847525843	0.157854187069031
Genotype	canopy_height	0.384547062774527	0.482105662954671	0.60475825773167	0.545428397183135	0.495748171485242	0.425719769598012	0.466015086040237	0.527509230746849	0.563499838352139	0.333211148229643	0.449808218381326	0.508259166997264	0.480674479654454
Treatment	canopy_height	0	0.00200724743591825	0.0030267294021752	0.0238375734953225	0.0472503795752416	0.0582447138496204	0.0187640415915218	0.0277039940770167	0.00935279585612039	0.0644490919580703	0.00551871264509588	0	0.000465471898033762
G X Treatment	canopy_height	7.95325860804693e-16	0	1.99368752145012e-15	5.08194924890113e-14	1.30244228038157e-14	0.0434150219028544	0.0164763008785723	0.0691602200937968	0.0688303959960643	0.0513891710826806	0.0317757586778842	0.0772634320574247	0
Error	canopy_height	0.615452937225472	0.515887089609411	0.392215012866152	0.430734029321492	0.457001448939503	0.472620494649513	0.498744571489669	0.375626555082337	0.358316969795676	0.550950588729606	0.512897310295694	0.414477400945312	0.518860048447512
