# Supplementary material for: Time dependent genetic analysis links field and controlled environment phenotypes in the model C4 grass Setaria
Source: PLoS Genet. 2017 Jun 23;13(6):e1006841. doi: 10.1371/journal.pgen.1006841 (PMC5507400; doi:10.1371/journal.pgen.1006841)
Supplement: S5 Table — (XLSX) [file pgen.1006841.s019.xlsx]

## Sheet: Sheet1
Co-efficient of variation across experiments
Drought experiments
location	year	treatment	height_8	height_10	height_12	height_14	height_16	height_18	height_20	height_22	height_24	height_26	height_28	height_30	height_32
DDPSC	2014	wet	0.583616	0.47649	0.406104	0.372704	0.365514	0.343743	0.329532	0.402395	0.38372	0.373483	0.344436	0.30793	0.281715
DDPSC	2014	dry	0.532056	0.465778	0.407196	0.354352	0.343174	0.35433	0.32417	0.37218	0.368736	0.374782	0.344611	0.307133	0.272551
location		treatment	height_21	height_29	height_36	height_43	height_50	height_59	height_67	height_92
Illinois		dry	0.356459	0.353192	0.325642	0.269577	0.30073	0.322145	0.327293	0.325724
Illinois		wet	0.310732	0.335813	0.316751	0.311894	0.317692	0.332342	0.346089	0.371975
location	year	treatment	height_25	height_33	height_40	height_47	height_59
Illinois	2014	dry	0.323312	0.282987	0.261229	0.277256	0.279629
Illinois	2014	wet	0.308643	0.253532	0.249607	0.271877	0.277391
location	year	treatment	plant_height
Carnagie	2013	dry	0.223593
Carnagie	2013	wet	0.247363
Density experiments
location	year	treatment	height_19	height_25	height_31	height_38	height_45	height_52	height_59	height_67	height_87
Illinois	2013	dense	0.297981	0.268152	0.23795	0.207215	0.190106	0.217272	0.257083	0.290312	0.339928
Illinois	2013	sparse	0.241583	0.270798	0.244596	0.250969	0.184475	0.229763	0.292969	0.318726	0.339457
location	year	treatment	height_25	height_46	height_67
Illinois	2014	dense	0.375353	0.335562	0.310859
Illinois	2014	sparse	0.392888	0.341772	0.292371
