# Supplementary material for: Time dependent genetic analysis links field and controlled environment phenotypes in the model C4 grass Setaria
Source: PLoS Genet. 2017 Jun 23;13(6):e1006841. doi: 10.1371/journal.pgen.1006841 (PMC5507400; doi:10.1371/journal.pgen.1006841)
Supplement: S6 Table — (XLSX) [file pgen.1006841.s020.xlsx]

## Sheet: Sheet1
Proportion of variance
Height
Drought
Illinois 2013
	height_21_DR13	height_29_DR13	height_36_DR13	height_43_DR13	height_50_DR13	height_59_DR13	height_67_DR13	height_92_DR13
Genotype	0.221869	0.407335	0.462286	0.46718	0.557861	0.521681	0.475347	0.42695
Treatment	0	6.95853e-15	5.55726e-15	1.8523e-16	0	0	4.15373e-15	0
Plot	0.364535	0.273297	0.253882	0.23515	0.18997	0.188566	0.215522	0.221446
G x Treatment	5.83576e-15	0.00846257	1.38456e-15	0	0	0.00307467	0.0116657	0
Error	0.413596	0.310906	0.283832	0.29767	0.252169	0.286679	0.297465	0.351604
Illinois 2014
	height_25_DR14	height_33_DR14	height_40_DR14	height_47_DR14	height_59_DR14
Genotype	0.470115	0.433558	0.441246	0.59757	0.616449
Treatment	0.239066	0.25734	0.17627	0.0886221	0.104781
Plot	0.0377625	0.0674759	0.103766	0.0765913	0.0617341
G x Treatment	0.0255706	0.0254682	0.0182806	0.0252858	0.0278526
Error	0.227486	0.216159	0.260438	0.21193	0.189184
Bellweather RIL A10 X B100 (2014)
	height_8_BP14	height_10_BP14	height_12_BP14	height_14_BP14	height_16_BP14	height_18_BP14	height_20_BP14	height_22_BP14	height_24_BP14	height_26_BP14	height_28_BP14	height_30_BP14	height_32_BP14
Genotype	0.34891	0.559796	0.603292	0.619807	0.541868	0.478054	0.505288	0.573336	0.587926	0.602313	0.642813	0.713169	0.750903
Treatment	0.00563942	0	0	0.0232105	0.130954	0.173665	0.078703	0.0663837	0.0638879	0.0712156	0.0495255	0.0539505	0.044752
G x Treatment	0	0	1.25871e-17	1.40691e-14	0.0116987	0.0281545	0.0342021	0.0505672	0.0449157	0.0379777	0.044667	0.0536626	0.0244291
Error	0.645451	0.440204	0.396708	0.356983	0.315479	0.320127	0.381807	0.309713	0.303271	0.288494	0.262995	0.179218	0.179916
Density
Illinois 2013
	height_19_DN13	height_25_DN13	height_31_DN13	height_38_DN13	height_45_DN13	height_52_DN13	height_59_DN13	height_67_DN13	height_87_DN13
Genotype	0.4877	0.421512	0.511159	0.598179	0.586181	0.670616	0.715866	0.720735	0.607806
Treatment	0	0	0	0	0	0.00634714	0.00908465	2.57506e-15	0.0148737
Plot	0.0267209	0.212547	0.0758474	0.00296476	0.0293653	0.00459429	0.053348	0.0357206	0.0410337
G x Treatment	0	5.02304e-16	4.07553e-15	0.105729	0.0791547	0.121073	0.0958757	0.094274	0.0511369
Error	0.485579	0.365942	0.412993	0.293127	0.305299	0.19737	0.125825	0.149271	0.285149
Illinois 2014
	height_25_DN14	height_46_DN14	height_67_DN14
Genotype	0.3882	0.615404	0.614412
Treatment	0.104128	0	0.05462
Plot	0.0310782	0.022869	0.00392467
G x Treatment	0.0510437	0.0100051	0.0375041
Error	0.42555	0.351722	0.289539
Flowering time
Drought
Illinois 2013
Genotype	0.808638
Treatment	0.00952777
Plot	0.0237453
G x Treatment	0.00837783
Error	0.149711
Illinois 2014
	flowering_time_DR14
Genotype	0.886981
Treatment	0
Plot	0.00836042
G x Treatment	0.00645478
Error	0.0982039
Density
Illinois 2013
	flowering_time_DN13
Genotype	0.86867
Treatment	0
Plot	0.0079847
G x Treatment	1.15872e-15
Error	0.123345
Illinois 2014
	flowering_time_DN14
Genotype	0.230922
Treatment	0.066636
Plot	0.000266752
G x Treatment	0.106579
Error	0.595596
