# Supplementary material for: Time dependent genetic analysis links field and controlled environment phenotypes in the model C4 grass Setaria
Source: PLoS Genet. 2017 Jun 23;13(6):e1006841. doi: 10.1371/journal.pgen.1006841 (PMC5507400; doi:10.1371/journal.pgen.1006841)
Supplement: S7 Table — (XLSX) [file pgen.1006841.s021.xlsx]

## Sheet: Sheet1
DROUGHT
ANOVA all drought experiments
	Sum Sq	Df	F value	Pr(>F)	Proportion of variance	Proportion of variance (%)
location	175841	3	659.714	0	0.254471	25.4471
id	217358	221	11.0698	7.10426e-260	0.314553	31.4553
location:treatment	13140.7	3	49.3011	3.82482e-31	0.0190169	1.90169
Residuals	284666	3204	NA	NA	0.411959	41.1959
	691005
ANOVA all field drought experiments
	Sum Sq	Df	F value	Pr(>F)	Proportion of variance	Proportion of variance (%)
year	38662.8	2	334.71	6.59102e-125	0.359517	35.9517
treatment	5268.19	1	91.2151	3.89362e-21	0.0489877	4.89877
id	191531	204	16.256	1.37549e-291	1.781	178.1
plot:treatment	51072.9	18	49.1274	1.29211e-142	0.474916	47.4916
Residuals	107541	1862	NA	NA	0.272894	27.2894
	394075
ANOVA DR13								ANOVA DR14
	Sum Sq	Df	F value	Pr(>F)	Proportion of variance	Proportion of variance (%)			Sum Sq	Df	F value	Pr(>F)	Proportion of variance	Proportion of variance (%)
treatment	11246.1	2	80.3545	1.16957e-32	0.0541986	5.41986		treatment	82416.7	2	1254.41	9.9e-261	0.360827	36.0827
id	95227.8	169	8.05219	7.0001e-97	0.458933	45.8933		id	107281	156	20.9341	3.83e-214	0.469686	46.9686
treatment:plot	42242.8	10	60.3657	6.86455e-92	0.203581	20.3581		plot:treatment	9212.56	10	28.0438	5.77e-47	0.0403334	4.03334
Residuals	58781.7	840	NA	NA	0.283287	28.3287		Residuals	29499.9	898	NA	NA	0.129153	12.9153
	207498								228410
ANOVA Carnegie
	Sum Sq	Df	F value	Pr(>F)	Proportion of variance	Proportion of variance (%)
treatment	77127.9	2	1493.08	4.3e-140	0.748389	74.8389
id	19447.8	168	4.4819	6.33e-27	0.188706	18.8706
Residuals	6482.95	251	NA	NA	0.0629055	6.29055
	103059
ANOVA Bellweather RIL 2014
	Sum Sq	Df	F value	Pr(>F)	Proportion of variance	Proportion of variance (%)
treatment	36585.4	2	535.005	2.18622e-144	0.231733	23.1733
id	96024.1	182	15.4308	3.51194e-164	0.60822	60.822
Residuals	25267.6	739	NA	NA	0.160046	16.0046
	157877
Density
ANOVA all field density experiments
	Sum Sq	Df	F value	Pr(>F)	Proportion of variance	Proportion of variance (%)
treatment	19838.1	2	176.964	7.12e-67	0.340316	34.0316
year	1.88342	1	0.0336019	0.854592	3.23095e-05	0.00323095
id	125366	191	11.7101	2.5e-162	2.15061	215.061
treatment:plot	1914.13	3	11.3833	2.39e-07	0.0328364	3.28364
Residuals	58293.1	1040	NA	NA	0.283785	28.3785
	205413
ANOVA DN13								ANOVA DN14
	Sum Sq	Df	F value	Pr(>F)	Proportion of variance	Proportion of variance (%)			Sum Sq	Df	F value	Pr(>F)	Proportion of variance	Proportion of variance (%)
treatment	18122.8	2	185.231	6.37e-60	0.145479	14.5479		treatment	4273.24	2	47.7146	2.78e-19	0.0511176	5.11176
id	81038.5	182	9.10202	4.24e-82	0.650528	65.0528		id	61520.6	187	7.34688	9.3e-62	0.735925	73.5925
treatment:plot	2615.7	3	17.8232	5.75e-11	0.0209973	2.09973		treatment:plot	159.457	1	3.56097	0.0598879	0.00190747	0.190747
Residuals	22796.5	466	NA	NA	0.182996	18.2996		Residuals	17643	394	NA	NA	0.21105	21.105
	124573								83596.3
All field
ANOVA from all field experiments
	Sum Sq	Df	F value	Pr(>F)	Proportion of variance	Proportion of variance (%)
year	44201.8	2	343.321	2.41e-135	0.0754433	7.54433
treatment	5427.85	3	28.1058	6.32e-18	0.0092642	0.92642
id	284342	214	20.6403	0	0.485312	48.5312
plot:treatment	53393.8	21	39.4968	2.22e-142	0.0911322	9.11322
Residuals	198529	3084	NA	NA	0.338848	33.8848
	585895
