# Supplementary material for: Time dependent genetic analysis links field and controlled environment phenotypes in the model C4 grass Setaria
Source: PLoS Genet. 2017 Jun 23;13(6):e1006841. doi: 10.1371/journal.pgen.1006841 (PMC5507400; doi:10.1371/journal.pgen.1006841)
Supplement: S8 Table — (XLSX) [file pgen.1006841.s022.xlsx]

## Sheet: Sheet1
		year	treatment	mean soil moisture (v/v)	stderr
		2013	dry	39.82	1.94
		2013	wet	45.39	1.51
		2014	dry	36.74	2.02
		2014	wet	39.06	1.62
