# Supplementary material for: Time dependent genetic analysis links field and controlled environment phenotypes in the model C4 grass Setaria
Source: PLoS Genet. 2017 Jun 23;13(6):e1006841. doi: 10.1371/journal.pgen.1006841 (PMC5507400; doi:10.1371/journal.pgen.1006841)
Supplement: S9 Table — (CSV) [file pgen.1006841.s023.csv]

n.mar	length	ave.spacing	max.spacing
172	118.6339761	0.693765942105263	7.81488977000001
215	119.7658678	0.559653587850467	3.9397994
206	129.9167988	0.633740481951219	5.82100655
147	95.09955426	0.65136681	3.67595679
202	136.1281106	0.67725428159204	9.012439611
88	92.0202595	1.05770413218391	6.53465397
169	130.5206693	0.776908745833333	11.9467263
135	97.63623868	0.728628646865672	14.359003397
261	168.493715	0.64805275	5.75369739
1595	1088.21519004	0.686138203051702	14.359003397
