# Supplementary material for: Time dependent genetic analysis links field and controlled environment phenotypes in the model C4 grass Setaria
Source: PLoS Genet. 2017 Jun 23;13(6):e1006841. doi: 10.1371/journal.pgen.1006841 (PMC5507400; doi:10.1371/journal.pgen.1006841)
Supplement: S10 Table — (CSV) [file pgen.1006841.s024.csv]

marker	chr	pos	lod	prop.var	additive.fx	additive.fx_se	L.CI_marker	L.CI_chr	L.CI_pos	L.CI_lod	R.CI_marker	R.CI_chr	R.CI_pos	R.CI_lod	trait	treatment	exp	year	type
S5_42251884	5	101.3829046	6.54153532560922	17.5607252454892	-0.222666459352083	0.0388767811882992	S5_41397054	5	97.67176982	4.88629770460704	S5_42739726	5	104.1345531	4.20178792033296	mesoctyl_length_DL13	dry	DL	13	raw
S5_42757204	5	104.3715333	4.27386014316631	12.3740479145202	-2.54020472880291	0.557532939555829	S5_41688423	5	99.18153707	2.22891479329653	S5_43240044	5	106.0943485	2.682108948089	plant_height_DL13	dry	DL	13	raw
S5_43240044	5	106.0943485	5.72114488492834	15.8190558521844	-0.223777068346084	0.0420091334136995	S5_36886697	5	89.87760443	3.95081040224208	S5_43706919	5	109.5147878	3.39404352455428	mesoctyl_length_DL13	wet	DL	13	raw
S2_47239864	2	115.8810346	5.79907631594283	10.5496714366207	-3.21543207809929	0.601458851008739	S2_46536006	2	112.8190907	4.28710105800922	S2_47747001	2	119.7658657	3.88057046915557	plant_height_DL13	wet	DL	13	raw
S5_42251884	5	101.3829046	18.8349319796721	42.0786101017734	-6.82537591438725	0.639266475458325	S5_41875724	5	100.1689707	16.8679303005785	S5_42366438	5	102.9057427	14.5167869978208	plant_height_DL13	wet	DL	13	raw
S5_42251884	5	101.3829046	14.4601715882204	33.7052155165414	-0.77373935848758	0.0857878581625455	S5_41875724	5	100.1689707	12.3057497628645	S5_42996052	5	104.8464874	10.5121696984452	height_8_BP14	dry	BP	14	raw
S5_42113193	5	100.9005696	16.6892898442719	37.5944180459575	-0.879880464242235	0.0893430496773247	S5_41875724	5	100.1689707	14.8656760703904	S5_42366438	5	102.9057427	14.6664762946103	height_9_BP14	dry	BP	14	raw
S2_44257418	2	94.71205672	3.87691758072562	5.93359072130045	0.358849373691889	0.0834202403938607	S2_43829684	2	92.81876812	2.32494930191882	S2_45383324	2	101.8130854	2.26523875852494	height_10_BP14	dry	BP	14	raw
S5_42113193	5	100.9005696	21.3439070565232	42.1445686777302	-1.01469498176751	0.0885080441244676	S5_41875724	5	100.1689707	19.4827056340588	S5_42366438	5	102.9057427	17.9782469982103	height_10_BP14	dry	BP	14	raw
S2_44316069	2	95.42815792	5.35390103509781	7.59120701888825	0.451179725003502	0.0885435274233437	S2_43829684	2	92.81876812	3.69818929569542	S2_45156658	2	100.2097111	3.70908852254003	height_11_BP14	dry	BP	14	raw
S5_42085155	5	100.6567954	23.1385225330034	42.8919850276204	-1.1400507068586	0.0941236493553798	S5_41875724	5	100.1689707	21.047942163242	S5_42366438	5	102.9057427	19.1212441163668	height_11_BP14	dry	BP	14	raw
S9_8182398	9	37.12013546	3.73675140612664	5.1760833146161	0.396715368709976	0.094284664097463	S9_5497941	9	31.29811037	1.9299963798764	S9_10073675	9	45.61491815	1.81545781520526	height_11_BP14	dry	BP	14	raw
S2_44316069	2	95.42815792	6.92036686872386	9.23514503363683	0.567158166322613	0.0968795598803592	S2_43829684	2	92.81876812	5.0263147527689	S2_45043544	2	98.51301522	5.2903905057041	height_12_BP14	dry	BP	14	raw
S5_42085155	5	100.6567954	24.7142059894893	42.9066738997727	-1.29656172591382	0.102749708858162	S5_41875724	5	100.1689707	22.8135474930032	S5_42251884	5	101.3829046	22.1575713955159	height_12_BP14	dry	BP	14	raw
S9_8182398	9	37.12013546	4.33686059467725	5.57981679919688	0.470669354158007	0.103432204068843	S9_5497941	9	31.29811037	2.68916397971482	S9_9448732	9	40.40441084	2.8311356467558	height_12_BP14	dry	BP	14	raw
S2_44316069	2	95.42815792	6.42365427567703	9.06465173532817	0.63811047967782	0.113344747822144	S2_43829684	2	92.81876812	4.70578865640727	S2_45156658	2	100.2097111	4.64363054948196	height_13_BP14	dry	BP	14	raw
S5_42085155	5	100.6567954	21.5882099155806	38.5110787659452	-1.40554515933274	0.121124792684943	S5_41688423	5	99.18153707	16.4847815424664	S5_42366438	5	102.9057427	18.4700850628772	height_13_BP14	dry	BP	14	raw
S9_6295446	9	33.93753681	5.07873205338104	7.02475065685798	0.626898304058092	0.12649190207838	S9_5497941	9	31.29811037	2.93852938025992	S9_8458511	9	38.57941159	3.51065146708734	height_13_BP14	dry	BP	14	raw
S2_44316069	2	95.42815792	7.4557211770266	9.98674216076001	0.766560469238213	0.12567194659675	S2_43829684	2	92.81876812	5.63461353174594	S2_45156658	2	100.2097111	5.63740560416283	height_14_BP14	dry	BP	14	raw
S5_42085155	5	100.6567954	22.2825988432359	37.1304275469811	-1.57137168658588	0.133603486034815	S5_41688423	5	99.18153707	17.1461188042918	S5_42251884	5	101.3829046	19.308649176244	height_14_BP14	dry	BP	14	raw
S9_6295446	9	33.93753681	6.20159217712759	8.16003608571553	0.767520535709949	0.139202747127645	S9_5497941	9	31.29811037	4.14222248472523	S9_8458511	9	38.57941159	4.38062987250234	height_14_BP14	dry	BP	14	raw
S2_44316069	2	95.42815792	7.43583239442906	10.3038540097637	0.885181627504077	0.145188266677247	S2_43829684	2	92.81876812	5.69665423333799	S2_45156658	2	100.2097111	5.88612196461799	height_15_BP14	dry	BP	14	raw
S5_42085155	5	100.6567954	20.2932624040527	34.1220931852108	-1.71900954290799	0.15493853058286	S5_41688423	5	99.18153707	15.3479823890976	S5_42366438	5	102.9057427	17.7943542482205	height_15_BP14	dry	BP	14	raw
S9_6295446	9	33.93753681	7.82718645885046	10.9084473690043	1.00775811584085	0.160647440885257	S9_5633611	9	31.52841363	5.70205775919693	S9_8378425	9	38.05852079	6.13246006764139	height_15_BP14	dry	BP	14	raw
S2_44316069	2	95.42815792	7.37791064555115	9.96679968714361	0.996663789436719	0.164346188926881	S2_43829684	2	92.81876812	5.69217530528324	S2_45205644	2	100.5702577	5.53798751365079	height_16_BP14	dry	BP	14	raw
S5_42085155	5	100.6567954	20.1389372525273	32.801226352109	-1.92218552915854	0.174718577628331	S5_41688423	5	99.18153707	15.2964517012362	S5_42251884	5	101.3829046	17.2898210521229	height_16_BP14	dry	BP	14	raw
S9_6295446	9	33.93753681	8.64947542895878	11.8988906746241	1.20623941671867	0.182040953435606	S9_5633611	9	31.52841363	6.77226875450673	S9_8378425	9	38.05852079	6.68518320225914	height_16_BP14	dry	BP	14	raw
S2_44784129	2	96.94547802	7.09441558982041	9.7231761367864	1.1252183875096	0.189419866430318	S2_43829684	2	92.81876812	5.44553263938234	S2_45383324	2	101.8130854	5.57865699419409	height_17_BP14	dry	BP	14	raw
S5_41999990	5	100.4130166	18.466049496898	30.0066587119893	-2.09144094420116	0.200414698037773	S5_41688423	5	99.18153707	13.7682320193263	S5_42366438	5	102.9057427	16.6499439629689	height_17_BP14	dry	BP	14	raw
S9_6295446	9	33.93753681	9.96590250175815	14.247266062678	1.50242674356338	0.208939388978026	S9_5633611	9	31.52841363	7.26043430017531	S9_7142713	9	35.91474829	7.74871777963842	height_17_BP14	dry	BP	14	raw
S2_45043544	2	98.51301522	6.85949968305303	9.25478211994243	1.27087155643158	0.218043799860622	S2_43829684	2	92.81876812	5.11817041135753	S2_45521748	2	102.3964732	5.35234314708253	height_18_BP14	dry	BP	14	raw
S5_41999990	5	100.4130166	17.6381077286557	27.8974226902018	-2.28497151790014	0.225799996644062	S5_41688423	5	99.18153707	13.1132872944974	S5_42251884	5	101.3829046	14.9380875345519	height_18_BP14	dry	BP	14	raw
S9_6295446	9	33.93753681	10.8810999035715	15.5641175290944	1.79629172116947	0.237651083689085	S9_5633611	9	31.52841363	8.32986314883317	S9_7142713	9	35.91474829	8.63226993543459	height_18_BP14	dry	BP	14	raw
S2_45043544	2	98.51301522	7.09151080305929	9.38053672650551	1.44337857690091	0.243149460566328	S2_44073549	2	93.52620611	5.46788262416119	S2_45521748	2	102.3964732	5.57851479993481	height_19_BP14	dry	BP	14	raw
S5_41999990	5	100.4130166	16.6637938077611	25.3790387107917	-2.48705672607636	0.254715284620858	S5_41688423	5	99.18153707	12.1355690265574	S5_42494172	5	103.1441873	14.597260501188	height_19_BP14	dry	BP	14	raw
S9_6295446	9	33.93753681	12.6526934676015	18.1518833979589	2.17827809439789	0.263790637187421	S9_5686516	9	31.99307473	10.6822928426908	S9_7142713	9	35.91474829	10.2897684606392	height_19_BP14	dry	BP	14	raw
S2_45043544	2	98.51301522	7.43837912626157	9.76609813021268	1.64057171526016	0.269240172934241	S2_44209808	2	93.99718694	5.92291272383799	S2_45521748	2	102.3964732	5.92744529255479	height_20_BP14	dry	BP	14	raw
S5_41999990	5	100.4130166	16.02029116863	23.8456727374045	-2.66925193030167	0.280343156428575	S5_41688423	5	99.18153707	11.5740913657311	S5_42251884	5	101.3829046	13.4828941100388	height_20_BP14	dry	BP	14	raw
S9_6295446	9	33.93753681	13.5854608649834	19.5049490739518	2.50968590745032	0.291442004089992	S9_5686516	9	31.99307473	11.6225916113092	S9_7142713	9	35.91474829	11.2575029638836	height_20_BP14	dry	BP	14	raw
S2_45043544	2	98.51301522	7.19359181837432	9.52045398289068	1.82021118288294	0.30392461374719	S2_44209808	2	93.99718694	5.60797067415467	S2_45521748	2	102.3964732	5.69232912467696	height_21_BP14	dry	BP	14	raw
S5_41999990	5	100.4130166	15.5333259331345	23.3118338660556	-2.9737410973436	0.317312995914086	S5_41688423	5	99.18153707	11.0453595822911	S5_43240044	5	106.0943485	13.1181298683061	height_21_BP14	dry	BP	14	raw
S9_6295446	9	33.93753681	14.4897368714639	21.4007066265682	2.95144867768798	0.328695761026749	S9_5686516	9	31.99307473	11.9788521332753	S9_7142713	9	35.91474829	12.145479982098	height_21_BP14	dry	BP	14	raw
S2_45043544	2	98.51301522	5.96628519463722	7.64300726303353	1.84027973286315	0.340851683999092	S2_44073549	2	93.52620611	4.41780045821305	S2_45980428	2	106.3362737	3.01088833040274	height_22_BP14	dry	BP	14	raw
S5_41999990	5	100.4130166	15.6768671364372	23.1128547689067	-3.32793003596384	0.354455018099426	S5_41688423	5	99.18153707	11.2047681452951	S5_42251884	5	101.3829046	13.3735277019557	height_22_BP14	dry	BP	14	raw
S9_6295446	9	33.93753681	15.3846227600607	22.5843017289463	3.44000766675059	0.370654957946956	S9_5686516	9	31.99307473	12.7075387146614	S9_7142713	9	35.91474829	13.2890472907624	height_22_BP14	dry	BP	14	raw
S2_45043544	2	98.51301522	7.08864772597977	9.351691265452	2.26268589777255	0.3810727329228	S2_44073549	2	93.52620611	5.58218144667791	S2_45980428	2	106.3362737	4.48834650930281	height_23_BP14	dry	BP	14	raw
S5_43054075	5	105.0885057	15.1957893019293	22.6147471805049	-3.93637716947183	0.426313927054984	S5_41688423	5	99.18153707	10.6345276267141	S5_43575577	5	107.8767063	10.7774212739825	height_23_BP14	dry	BP	14	raw
S9_6295446	9	33.93753681	16.6445121893038	25.3216177045221	4.04049108518822	0.41353961003489	S9_5686516	9	31.99307473	13.8480390754706	S9_6930910	9	35.42306752	14.7543404020236	height_23_BP14	dry	BP	14	raw
S1_34970482	1	78.25449224	3.37023855216403	3.78739909218093	1.53446606282216	0.386310199715164	S1_30734502	1	64.60464772	1.46534383285027	S1_35931257	1	81.27397828	1.40385767353047	height_24_BP14	dry	BP	14	raw
S2_45043544	2	98.51301522	6.00216255960484	6.99983073651141	2.1416439767744	0.396600200532774	S2_43829684	2	92.81876812	4.13478614902109	S2_45980428	2	106.3362737	3.65422174840246	height_24_BP14	dry	BP	14	raw
S5_41999990	5	100.4130166	17.5436638184417	24.1959234056653	-4.13454793141269	0.411818974747535	S5_41688423	5	99.18153707	12.6234133445417	S5_42251884	5	101.3829046	14.9937250785967	height_24_BP14	dry	BP	14	raw
S9_6724364	9	34.93391023	17.9967634945227	24.9890756903898	4.33794334128587	0.425165681209928	S9_6184858	9	32.79210864	15.4840491223165	S9_7142713	9	35.91474829	16.185592121233	height_24_BP14	dry	BP	14	raw
S2_45043544	2	98.51301522	6.38838418209684	7.45840935898236	2.41861737324132	0.432636483358254	S2_43563669	2	90.6458407	4.66146898159516	S2_45980428	2	106.3362737	4.21816254018905	height_25_BP14	dry	BP	14	raw
S5_43054075	5	105.0885057	17.2482299011557	23.6768474723438	-4.83133893508097	0.485047920900124	S5_41875724	5	100.1689707	15.421294438487	S5_43575577	5	107.8767063	12.7712561084571	height_25_BP14	dry	BP	14	raw
S8_27314126	8	55.35942001	3.64139799118892	4.08575995790659	-1.7530404133569	0.423676703155097	S8_25647298	8	52.83590543	1.86006559361508	S8_30523062	8	61.98323658	2.02240358157657	height_25_BP14	dry	BP	14	raw
S9_6295446	9	33.93753681	19.9736158689492	28.5900368615944	5.14322903460614	0.469902317117148	S9_6184858	9	32.79210864	17.9829694391617	S9_6724364	9	34.93391023	18.3261677116123	height_25_BP14	dry	BP	14	raw
S1_34970482	1	78.25449224	3.58066174241148	3.96132897846989	1.84836937541715	0.450792055159996	S1_30734502	1	64.60464772	1.57205725578549	S1_35931257	1	81.27397828	1.56563427790654	height_26_BP14	dry	BP	14	raw
S2_45043544	2	98.51301522	5.24879645329181	5.94468433458829	2.32460657869364	0.462799635129638	S2_43829684	2	92.81876812	3.6832836066222	S2_45980428	2	106.3362737	3.52614843026618	height_26_BP14	dry	BP	14	raw
S5_41999990	5	100.4130166	17.4387598897837	23.5708951521742	-4.80647319863957	0.480558686043506	S5_41688423	5	99.18153707	12.4347890051689	S5_42251884	5	101.3829046	14.932919627166	height_26_BP14	dry	BP	14	raw
S9_6724364	9	34.93391023	19.5648608056232	27.2989711576774	5.34027319919802	0.496133188710626	S9_6184858	9	32.79210864	16.2469550590175	S9_7142713	9	35.91474829	17.7761372696495	height_26_BP14	dry	BP	14	raw
S1_34970482	1	78.25449224	3.60912077978565	4.06108500161553	2.00920108854502	0.487865521247125	S1_30734502	1	64.60464772	1.21485897801336	S1_37364207	1	87.107769	1.31679147172429	height_27_BP14	dry	BP	14	raw
S2_45043544	2	98.51301522	5.15513755585457	5.93145648063884	2.49457772294799	0.501203536890096	S2_43481897	2	90.13407682	3.60782657706773	S2_46205850	2	108.8915883	3.35830622122945	height_27_BP14	dry	BP	14	raw
S5_41999990	5	100.4130166	17.2555405266699	23.7680611015948	-5.19566388698835	0.521485133694819	S5_41688423	5	99.18153707	12.2041990941109	S5_43240044	5	106.0943485	14.5909526100454	height_27_BP14	dry	BP	14	raw
S9_6724364	9	34.93391023	19.5183998120284	27.8348271866131	5.78731668036632	0.536760741721788	S9_6184858	9	32.79210864	15.8414873437282	S9_7142713	9	35.91474829	17.7642354957749	height_27_BP14	dry	BP	14	raw
S1_34970482	1	78.25449224	3.69767054229938	4.03981849171844	2.1355006577765	0.512092665574792	S1_30734502	1	64.60464772	1.58072826147591	S1_35931257	1	81.27397828	1.68821816579023	height_28_BP14	dry	BP	14	raw
S2_45043544	2	98.51301522	4.4963192529244	4.96778895221183	2.43117995493151	0.525733087058205	S2_43563669	2	90.6458407	2.92615378970932	S2_46205850	2	108.8915883	2.98915323759029	height_28_BP14	dry	BP	14	raw
S5_41999990	5	100.4130166	17.4363840717165	23.2351349157014	-5.45960924560474	0.545907088832335	S5_41688423	5	99.18153707	12.3612514192043	S5_42113193	5	100.9005696	15.8586776261352	height_28_BP14	dry	BP	14	raw
S9_6724364	9	34.93391023	20.7925735915942	29.1374331548373	6.31199222026589	0.56359947824895	S9_6184858	9	32.79210864	16.7058933267943	S9_7142713	9	35.91474829	19.033568740249	height_28_BP14	dry	BP	14	raw
S1_34970482	1	78.25449224	3.57686434866426	4.01003460429096	2.25110038048871	0.549188805235629	S1_30734502	1	64.60464772	1.14257046111736	S1_37364207	1	87.107769	1.29153329373086	height_29_BP14	dry	BP	14	raw
S2_45043544	2	98.51301522	4.38397617891984	4.97231037564521	2.57521751052305	0.564203370840619	S2_42812846	2	87.01798226	2.27782417614543	S2_46329239	2	110.0512946	2.79954532429092	height_29_BP14	dry	BP	14	raw
S5_41999990	5	100.4130166	17.1698676551778	23.5434621401884	-5.83039221105524	0.587034305662542	S5_41688423	5	99.18153707	12.0987402608068	S5_42113193	5	100.9005696	15.5341671809177	height_29_BP14	dry	BP	14	raw
S9_6724364	9	34.93391023	20.276942744815	29.1635503405644	6.67915644210172	0.604230013406213	S9_6184858	9	32.79210864	15.9221509569502	S9_7142713	9	35.91474829	18.5818191496063	height_29_BP14	dry	BP	14	raw
S1_34970482	1	78.25449224	3.96814049978331	4.46378832218588	2.47260338368286	0.571195058493878	S1_30734502	1	64.60464772	1.41792184682068	S1_35931257	1	81.27397828	1.91788882163238	height_30_BP14	dry	BP	14	raw
S2_45156658	2	100.2097111	3.93522343133431	4.42468932484194	2.52206974269787	0.585190785312073	S2_42812846	2	87.01798226	2.0162564877763	S2_46462460	2	111.1160166	1.81190116642024	height_30_BP14	dry	BP	14	raw
S5_41999990	5	100.4130166	16.2526381810864	21.8769643656787	-5.87459912503301	0.613008483495255	S5_41688423	5	99.18153707	11.355248842338	S5_42113193	5	100.9005696	14.5796078818883	height_30_BP14	dry	BP	14	raw
S9_6724364	9	34.93391023	21.5208696421908	31.3793276854731	7.19051759556948	0.626498613788294	S9_6184858	9	32.79210864	16.7297101717992	S9_7142713	9	35.91474829	19.8086143809172	height_30_BP14	dry	BP	14	raw
S2_44209808	2	93.99718694	3.56897881585084	4.09326515257048	2.53483217135324	0.619089694792173	S2_43100924	2	89.4251276	2.01305938411386	S2_46462460	2	111.1160166	1.65437476243915	height_31_BP14	dry	BP	14	raw
S5_41999990	5	100.4130166	17.0120759284061	23.8398144908662	-6.45056363545624	0.652808095854516	S5_41688423	5	99.18153707	12.3426701594371	S5_43575577	5	107.8767063	12.8377796972258	height_31_BP14	dry	BP	14	raw
S8_27314126	8	55.35942001	3.38155682922124	3.86782331221788	-2.4267758098129	0.609727309651238	S8_25585123	8	52.55632615	1.46383713230806	S8_31662547	8	67.16146163	1.86747867527147	height_31_BP14	dry	BP	14	raw
S9_6724364	9	34.93391023	20.6153663527864	30.5458554605059	7.47877223603028	0.66864171002234	S9_6184858	9	32.79210864	16.5466919307483	S9_7142713	9	35.91474829	18.4701237311022	height_31_BP14	dry	BP	14	raw
S5_42757204	5	104.3715333	13.5740139050792	22.025005378627	-6.87214139609737	0.788321962959464	S5_41875724	5	100.1689707	11.6914425048624	S5_43240044	5	106.0943485	11.9759527610561	height_32_BP14	dry	BP	14	raw
S8_28595033	8	57.08690908	4.32413367643736	6.0158619131993	-3.1756969478947	0.697043165700935	S8_25647298	8	52.83590543	2.57934135404073	S8_29319425	8	58.96615071	2.42027112113947	height_32_BP14	dry	BP	14	raw
S9_6295446	9	33.93753681	17.6599266290579	30.7393784934869	7.89757469289025	0.766859411745801	S9_6184858	9	32.79210864	14.2487608941124	S9_6930910	9	35.42306752	15.5373601284404	height_32_BP14	dry	BP	14	raw
S2_44209808	2	93.99718694	2.96864124439428	3.49676396883891	2.53286951060187	0.681203919183894	S2_43100924	2	89.4251276	1.41691225132584	S2_46462460	2	111.1160166	1.355674834205	height_33_BP14	dry	BP	14	raw
S5_41999990	5	100.4130166	16.1525126472988	23.1718918399512	-6.91057502835641	0.721989565677319	S5_41688423	5	99.18153707	11.723243155939	S5_43575577	5	107.8767063	12.1412511309614	height_33_BP14	dry	BP	14	raw
S8_27314126	8	55.35942001	3.49236204368528	4.14506051313406	-2.71927043306953	0.671714067941895	S8_25585123	8	52.55632615	1.59329538115735	S8_31662547	8	67.16146163	1.69945893022936	height_33_BP14	dry	BP	14	raw
S9_6724364	9	34.93391023	20.3871074225037	31.2362691351225	8.17119223316479	0.735280977772466	S9_6184858	9	32.79210864	15.9556148505813	S9_7142713	9	35.91474829	18.3391072027553	height_33_BP14	dry	BP	14	raw
S3_3024682	3	20.65347404	4.31182340093196	9.49094825918953	0.367481841249156	0.0808914012126563	S3_2762714	3	18.04500157	2.78487509752817	S3_3346389	3	23.38668286	2.64154207043669	height_8_BP14	wet	BP	14	raw
S3_47953603	3	116.5959498	3.48652156306676	7.57903104357894	0.327806725465453	0.0807480966487425	133	3	97.52728163	0.738996585900393	152	3	119.0445886	1.97808070246335	height_8_BP14	wet	BP	14	raw
S5_42494172	5	103.1441873	7.56212750130005	17.49357126276	-0.583360241293453	0.0945842588095133	S5_41265928	5	97.18561608	5.95574876508734	S5_43240044	5	106.0943485	5.4597351601529	height_8_BP14	wet	BP	14	raw
S5_42085155	5	100.6567954	8.74873254665433	23.2841505741207	-0.712910197042268	0.105657795864298	S5_41397054	5	97.67176982	7.22003381799957	S5_43240044	5	106.0943485	6.87245659650276	height_9_BP14	wet	BP	14	raw
S5_42085155	5	100.6567954	11.4369402116115	28.6535183460673	-0.862870193928362	0.109719143715103	S5_41397054	5	97.67176982	9.36847770251999	S5_42494172	5	103.1441873	9.74913737975914	height_10_BP14	wet	BP	14	raw
S5_42085155	5	100.6567954	12.71082982161	31.9618902895183	-1.06505839195905	0.126878396256662	S5_41397054	5	97.67176982	10.2014653654419	S5_42366438	5	102.9057427	10.7908003269682	height_11_BP14	wet	BP	14	raw
S5_42085155	5	100.6567954	15.7823240061827	35.0018917122527	-1.29493632197756	0.135997784937551	S5_41688423	5	99.18153707	13.7051067281226	S5_42366438	5	102.9057427	13.3677748044153	height_12_BP14	wet	BP	14	raw
S9_6368482	9	33.93753786	3.27701963866126	5.99851952411851	0.540046080121068	0.137005486876941	S9_275711	9	0.370690221	1.4970183922433	S9_10589367	9	48.17130454	1.49726100232355	height_12_BP14	wet	BP	14	raw
S2_44908249	2	97.68940295	5.36548468391047	8.82331927225503	0.681695975878789	0.133758550719531	S2_44209808	2	93.99718694	3.32413984765056	S2_45156658	2	100.2097111	3.28085662462835	height_13_BP14	wet	BP	14	raw
S5_41999990	5	100.4130166	19.2644356418664	39.8070161981392	-1.61958377365057	0.149613376976414	S5_41688423	5	99.18153707	16.4808967324277	S5_42366438	5	102.9057427	15.1148726822876	height_13_BP14	wet	BP	14	raw
S7_17407685	7	40.98306996	3.75650176297258	6.02219020708071	-0.562855081538351	0.133679920496831	S7_16414980	7	32.98157305	2.11517047813959	S7_33411071	7	104.8359143	1.95388078575462	height_13_BP14	wet	BP	14	raw
S9_325416	9	1.295506313	3.95951856013845	6.36799706885833	0.644333223444583	0.148818156121919	S9_90984	9	0	3.06739385339034	S9_6930910	9	35.42306752	2.17904267385978	height_13_BP14	wet	BP	14	raw
S2_44477541	2	95.90686042	5.6998067528663	9.20277902612585	0.823306462496472	0.156029828626498	S2_44209808	2	93.99718694	4.015462310185	S2_45043544	2	98.51301522	3.96457617129811	height_14_BP14	wet	BP	14	raw
S5_41999990	5	100.4130166	18.0214850549172	35.2265823362164	-1.77613473914794	0.172046664645783	S5_41688423	5	99.18153707	15.5233646373129	S5_42366438	5	102.9057427	15.4615647784984	height_14_BP14	wet	BP	14	raw
S9_6368482	9	33.93753786	4.81547050451869	7.67220421476006	0.840181852887825	0.174388894272722	S9_5686516	9	31.99307473	3.27648772989626	S9_8182398	9	37.12013546	3.16238797681993	height_14_BP14	wet	BP	14	raw
S2_44376788	2	95.66129972	7.12626984875322	12.6054937715154	1.09679376908281	0.183653266486014	S2_44073549	2	93.52620611	5.11121292397403	S2_45043544	2	98.51301522	5.54746736419223	height_15_BP14	wet	BP	14	raw
S5_41875724	5	100.1689707	15.4765972995914	31.2923052245392	-1.91685678115832	0.203715699933853	S5_41688423	5	99.18153707	13.0727530276262	S5_42366438	5	102.9057427	12.7484026775928	height_15_BP14	wet	BP	14	raw
S9_6368482	9	33.93753786	4.55727000423506	7.74466716476251	0.951976623535274	0.203366080593161	S9_5497941	9	31.29811037	2.65502942259062	S9_7478538	9	36.4077051	3.03310783277685	height_15_BP14	wet	BP	14	raw
S2_44586954	2	96.05450929	8.14774339602611	13.5099257771873	1.35707119288643	0.211154558818397	S2_44209808	2	93.99718694	6.36150293456373	S2_45043544	2	98.51301522	6.14738740939284	height_16_BP14	wet	BP	14	raw
S5_41875724	5	100.1689707	16.1019597860846	30.2102462073419	-2.22517337392515	0.231532005926333	S5_41688423	5	99.18153707	13.3706421730453	S5_42366438	5	102.9057427	13.4082589840738	height_16_BP14	wet	BP	14	raw
S9_6368482	9	33.93753786	5.92778129781296	9.50346038174848	1.27347072180433	0.236250312946815	S9_5686516	9	31.99307473	4.1329768115577	S9_7142713	9	35.91474829	4.33915693024267	height_16_BP14	wet	BP	14	raw
S2_44586954	2	96.05450929	8.81787380487972	16.0553139990952	1.65731825411027	0.24617305900461	S2_44073549	2	93.52620611	7.00491389367199	S2_45043544	2	98.51301522	7.12714365677037	height_17_BP14	wet	BP	14	raw
S5_41875724	5	100.1689707	13.1603743184143	25.6847007276651	-2.32748949475695	0.273334521104942	S5_41688423	5	99.18153707	10.61198909586	S5_42366438	5	102.9057427	10.442216465161	height_17_BP14	wet	BP	14	raw
S9_6368482	9	33.93753786	5.76742838813879	10.0099065380492	1.45191222027114	0.273129971662859	S9_5497941	9	31.29811037	3.74934531142951	S9_7142713	9	35.91474829	4.21992679732899	height_17_BP14	wet	BP	14	raw
S2_44586954	2	96.05450929	9.58383848121632	16.3744421515309	1.9653525771478	0.278878912779948	S2_44209808	2	93.99718694	7.9049949835927	S2_45043544	2	98.51301522	7.60155544912328	height_18_BP14	wet	BP	14	raw
S5_41875724	5	100.1689707	13.7583708418065	25.0782640200362	-2.66696012982894	0.305792091100571	S5_41688423	5	99.18153707	11.0130311141411	S5_42366438	5	102.9057427	11.1900049982196	height_18_BP14	wet	BP	14	raw
S9_6368482	9	33.93753786	7.0478781574801	11.5844868386496	1.8495562604477	0.312023717542346	S9_5686516	9	31.99307473	5.17226597906299	S9_7142713	9	35.91474829	5.43399623122542	height_18_BP14	wet	BP	14	raw
S2_44586954	2	96.05450929	9.89341260473649	18.4880739974304	2.29712393054503	0.319391270728074	S2_44073549	2	93.52620611	8.28943721488588	S2_45043544	2	98.51301522	8.30792315264633	height_19_BP14	wet	BP	14	raw
S5_41875724	5	100.1689707	10.9673333472315	20.8489101755063	-2.7085336311222	0.354631251618489	S5_41688423	5	99.18153707	8.50763654588483	S5_42366438	5	102.9057427	8.50735392282179	height_19_BP14	wet	BP	14	raw
S9_6368482	9	33.93753786	6.79368613407668	12.089263977791	2.06094953914242	0.354365863901013	S9_5497941	9	31.29811037	4.7880464664583	S9_7142713	9	35.91474829	5.2315662180625	height_19_BP14	wet	BP	14	raw
S2_44687927	2	96.29854627	10.1202216369655	18.1641126388121	2.57660961245968	0.354183009162641	S2_44073549	2	93.52620611	8.08374851808373	S2_45043544	2	98.51301522	8.42842180519193	height_20_BP14	wet	BP	14	raw
S5_41875724	5	100.1689707	10.9180864225908	19.8403570662242	-2.97503955964454	0.391294908560385	S5_41688423	5	99.18153707	8.42044451511912	S5_42366438	5	102.9057427	8.63631768246315	height_20_BP14	wet	BP	14	raw
S9_6368482	9	33.93753786	7.55213379920949	13.0291739672071	2.44149139645879	0.396262477705266	S9_5686516	9	31.99307473	5.77451429079662	S9_7142713	9	35.91474829	6.00256216393075	height_20_BP14	wet	BP	14	raw
S2_44687927	2	96.29854627	10.0842153824809	19.1581169591465	2.84312862958576	0.390608075980942	S2_43829684	2	92.81876812	7.0395994507419	S2_45156658	2	100.2097111	6.77441947334877	height_21_BP14	wet	BP	14	raw
S5_41875724	5	100.1689707	9.74460785745669	18.4118040607288	-3.09118290314241	0.433209179240735	S5_41688423	5	99.18153707	7.37262477223285	S5_42366438	5	102.9057427	7.3858718312614	height_21_BP14	wet	BP	14	raw
S9_6295446	9	33.93753681	7.09951749815867	12.857834062338	2.58195960834337	0.432998762787209	S9_5497941	9	31.29811037	5.16361520356264	S9_7142713	9	35.91474829	5.57988454408236	height_21_BP14	wet	BP	14	raw
S2_44784129	2	96.94547802	11.2526582758507	15.0094009197065	2.93612317682965	0.383359968904978	S2_44073549	2	93.52620611	9.64218760698151	S2_45043544	2	98.51301522	9.2964947942918	height_22_BP14	wet	BP	14	raw
S3_7261171	3	47.15534623	3.72024263149034	4.42535551838293	1.58765950263492	0.381766180618842	S3_4845004	3	36.47225748	0.859152673622027	S3_10923979	3	54.12476288	1.88988067919477	height_22_BP14	wet	BP	14	raw
S5_41875724	5	100.1689707	15.1443377814516	21.4655299459903	-3.95375172155666	0.431670882955306	S5_41688423	5	99.18153707	11.4397391949048	S5_42113193	5	100.9005696	12.6770396707182	height_22_BP14	wet	BP	14	raw
S7_32133319	7	99.94477983	3.86076756451168	4.60216518802375	-2.29201079139846	0.540442787901915	S7_31494503	7	93.27304403	2.0436518886949	S7_33438039	7	105.2981908	2.3395580416544	height_22_BP14	wet	BP	14	raw
S9_6501061	9	33.93753996	9.5653255718432	12.4312442658306	2.95731573398364	0.424281956525028	S9_5686516	9	31.99307473	7.92288102537955	S9_7142713	9	35.91474829	7.8378039450122	height_22_BP14	wet	BP	14	raw
S9_47635177	9	127.545358	3.66523488408879	4.35634253611934	1.65481783580179	0.401054461368164	123	9	102.7165024	1.30008705879358	180	9	134.179624	1.97799802307755	height_22_BP14	wet	BP	14	raw
S2_44687927	2	96.29854627	14.5288728638407	21.852503355803	3.69664409551597	0.41282309728157	S2_44316069	2	95.42815792	12.9000835052478	S2_45043544	2	98.51301522	12.0955188968534	height_23_BP14	wet	BP	14	raw
S3_7671407	3	48.57267674	4.6968365378108	6.04304798309748	1.9867091700683	0.421903590190823	S3_6422015	3	45.16807388	2.88022956807125	S3_10923979	3	54.12476288	2.6272048333125	height_23_BP14	wet	BP	14	raw
S5_41875724	5	100.1689707	12.6229107573698	18.4090932765149	-3.8554770087021	0.469103706604515	S5_41688423	5	99.18153707	8.93915922640497	S5_42113193	5	100.9005696	10.2722591416533	height_23_BP14	wet	BP	14	raw
S7_32133319	7	99.94477983	4.7013693719145	6.04930524189692	-2.75952589455047	0.585718134030896	S7_31494503	7	93.27304403	2.82303431058398	S7_33438039	7	105.2981908	2.71479094628425	height_23_BP14	wet	BP	14	raw
S9_6724364	9	34.93391023	8.19108136503029	11.1308364165485	2.93851368993716	0.459801902851292	S9_4775142	9	30.60506955	5.58984646202711	S9_7478538	9	36.4077051	6.08001470846132	height_23_BP14	wet	BP	14	raw
S9_42612418	9	111.7230473	3.3951466604771	4.28124884245398	1.68435999275001	0.42496839014933	S9_40937734	9	102.7165024	1.65305988225331	S9_49135130	9	133.0181616	1.80658114201898	height_23_BP14	wet	BP	14	raw
S2_44784129	2	96.94547802	11.8287927287047	15.9443538923965	3.54446491074229	0.449368245791158	S2_44209808	2	93.99718694	10.3075021665079	S2_45043544	2	98.51301522	9.65867849507676	height_24_BP14	wet	BP	14	raw
S3_7671407	3	48.57267674	3.68565659924799	4.3888372266538	1.85862426485176	0.449129960705695	S3_5369414	3	40.87218384	1.82153026833823	S3_10923979	3	54.12476288	1.9586426235613	height_24_BP14	wet	BP	14	raw
S5_41999990	5	100.4130166	13.8480708298353	19.2629479564318	-4.42153401591526	0.509995984036997	S5_41688423	5	99.18153707	10.1844364020064	S5_42113193	5	100.9005696	11.6172937625171	height_24_BP14	wet	BP	14	raw
S7_32133319	7	99.94477983	4.00292702406263	4.7892893873808	-2.73794078331029	0.633349850705087	S7_31494503	7	93.27304403	2.41865808103546	S7_34006786	7	114.8052423	0.00119972045539996	height_24_BP14	wet	BP	14	raw
S9_6724364	9	34.93391023	9.96864395584295	13.0564260315487	3.54219293633429	0.49626679503042	S9_5686516	9	31.99307473	8.2189339222482	S9_7478538	9	36.4077051	7.47002329391938	height_24_BP14	wet	BP	14	raw
S9_47635177	9	127.545358	4.16982423538074	5.00144419031444	2.08939716497418	0.472964396023597	S9_40937734	9	102.7165024	1.66278670811521	S9_49787310	9	133.5579462	2.49066359821224	height_24_BP14	wet	BP	14	raw
S2_44687927	2	96.29854627	12.4348535837712	17.9301104272656	3.89351433511008	0.478023882114451	S2_44316069	2	95.42815792	10.8694099872623	S2_45043544	2	98.51301522	10.8466972369964	height_25_BP14	wet	BP	14	raw
S3_7261171	3	47.15534623	5.0256838407372	6.44535767833293	2.40191062977256	0.491849949668805	S3_5388323	3	41.08922621	2.94174619295514	S3_8325193	3	50.73315615	3.35229924990906	height_25_BP14	wet	BP	14	raw
S5_41875724	5	100.1689707	14.1012772082818	20.8879869681599	-4.84168582937896	0.550741255091715	S5_41688423	5	99.18153707	9.89332615596435	S5_42085155	5	100.6567954	12.2415615411233	height_25_BP14	wet	BP	14	raw
S7_31582647	7	94.06477091	5.04758482722119	6.47564800001305	-2.85946025565224	0.584173357908626	S7_31494503	7	93.27304403	3.41843037605076	S7_32940091	7	101.9471039	3.05407695403666	height_25_BP14	wet	BP	14	raw
S9_6724364	9	34.93391023	9.77235033041677	13.5034458882798	3.72973227278136	0.527660582913339	S9_5686516	9	31.99307473	7.81810777288282	S9_7478538	9	36.4077051	7.31555122792296	height_25_BP14	wet	BP	14	raw
S9_41943766	9	106.9765845	4.21869364944609	5.3431433760347	2.22567388641413	0.50056723017536	S9_40937734	9	102.7165024	2.28969598521477	S9_48675151	9	130.9881179	2.3283679439179	height_25_BP14	wet	BP	14	raw
S2_44784129	2	96.94547802	10.1766670451155	13.6377430876204	3.73680114672756	0.517324662236582	S2_44073549	2	93.52620611	8.46939033890417	S2_45043544	2	98.51301522	8.43623246809017	height_26_BP14	wet	BP	14	raw
S3_7671407	3	48.57267674	3.16953596196688	3.81985073890488	1.97096320796229	0.515572528426865	S3_4845004	3	36.47225748	0.545477383066235	S3_12575474	3	56.22627443	1.36324837375782	height_26_BP14	wet	BP	14	raw
S5_41999990	5	100.4130166	14.3453712577252	20.5111035912016	-5.22707400825853	0.590063271571683	S5_41688423	5	99.18153707	10.3618317190537	S5_42113193	5	100.9005696	12.1182040785427	height_26_BP14	wet	BP	14	raw
S7_31582647	7	94.06477091	3.80067331402328	4.62380716144776	-2.60401799420023	0.619125329363922	S7_31429416	7	92.5060333	2.25506963783824	S7_34006786	7	114.8052423	0.00102931809816553	height_26_BP14	wet	BP	14	raw
S9_6724364	9	34.93391023	11.7636220648968	16.1557509237496	4.48954412784135	0.571048661416771	39	9	32.79210864	10.2045690128062	46	9	35.91474829	10.1817888306873	height_26_BP14	wet	BP	14	raw
S9_48177622	9	127.7999625	4.48047592472956	5.50656662692387	2.49375076198627	0.543309181425467	S9_40937734	9	102.7165024	2.2978602826323	S9_49787310	9	133.5579462	2.82830410211299	height_26_BP14	wet	BP	14	raw
S2_44687927	2	96.29854627	12.0003125993002	17.3079178718679	4.31173919184331	0.540756506097475	S2_44316069	2	95.42815792	10.453842379934	S2_45156658	2	100.2097111	9.34169867746209	height_27_BP14	wet	BP	14	raw
S3_7261171	3	47.15534623	5.07792720329067	6.56501266622793	2.73231578699601	0.556397013326296	S3_5388323	3	41.08922621	3.09212012933477	S3_8119264	3	49.77537052	3.34142657079182	height_27_BP14	wet	BP	14	raw
S5_41875724	5	100.1689707	13.0699240665707	19.1781447117173	-5.22915339201497	0.623016815707607	S5_41688423	5	99.18153707	9.05011967808435	S5_42085155	5	100.6567954	11.4108643995294	height_27_BP14	wet	BP	14	raw
S7_31582647	7	94.06477091	5.2393694315045	6.79075239130764	-3.30051089003896	0.660836321776629	S7_31494503	7	93.27304403	3.50833781414524	S7_32940091	7	101.9471039	2.70042161551709	height_27_BP14	wet	BP	14	raw
S9_6724364	9	34.93391023	10.3355343165723	14.5149736553894	4.35856226788169	0.596907192083047	S9_6184858	9	32.79210864	8.64509992750432	S9_7478538	9	36.4077051	7.73928100602907	height_27_BP14	wet	BP	14	raw
S9_41943766	9	106.9765845	4.44269625474189	5.68743109175187	2.58821866524751	0.566258290818427	S9_40937734	9	102.7165024	2.63924654893942	S9_42709759	9	112.8686269	2.84999330946015	height_27_BP14	wet	BP	14	raw
S2_44784129	2	96.94547802	9.05630224294014	13.3822203356394	4.12522355570109	0.608598291209925	S2_43829684	2	92.81876812	6.43935615318574	S2_45156658	2	100.2097111	6.62534447719637	height_28_BP14	wet	BP	14	raw
S5_41999990	5	100.4130166	11.7114778635051	18.0284374164351	-5.45832605554235	0.69378955829081	S5_41688423	5	99.18153707	8.63380433711646	S5_42113193	5	100.9005696	9.79219294794948	height_28_BP14	wet	BP	14	raw
S7_31582647	7	94.06477091	3.33336028959165	4.51756558177018	-2.86831810901135	0.728320291040343	S7_31178325	7	89.28412826	1.15359715630406	S7_34006786	7	114.8052423	0.0138799693820992	height_28_BP14	wet	BP	14	raw
S9_6724364	9	34.93391023	13.2832450652276	20.9542491404535	5.60684706543349	0.661043419628054	39	9	32.79210864	11.2846546572703	46	9	35.91474829	11.77467845116	height_28_BP14	wet	BP	14	raw
S9_48177622	9	127.7999625	4.35405095547439	5.99154833090758	2.89641443311442	0.638614091342366	S9_42430503	9	111.1030885	2.65972173501791	S9_49787310	9	133.5579462	2.44370937580536	height_28_BP14	wet	BP	14	raw
S2_44752288	2	96.94547487	11.0857735604693	16.2706087173484	4.64537046376116	0.610613279329792	S2_44316069	2	95.42815792	9.57635697002612	S2_45156658	2	100.2097111	8.93752300149673	height_29_BP14	wet	BP	14	raw
S3_7261171	3	47.15534623	4.7460428241032	6.30369773876661	2.96450112682819	0.626039477954758	S3_5369414	3	40.87218384	2.81210426946928	S3_8119264	3	49.77537052	2.89923216704354	height_29_BP14	wet	BP	14	raw
S5_41875724	5	100.1689707	11.7580847007057	17.4442409748425	-5.51616585783479	0.700259595170138	S5_41688423	5	99.18153707	8.0857524320904	S5_42113193	5	100.9005696	8.94888183612964	height_29_BP14	wet	BP	14	raw
S7_31582647	7	94.06477091	5.31732154401519	7.12542083400957	-3.73732783910609	0.74234147836108	S7_31494503	7	93.27304403	3.52072085353801	S7_32940091	7	101.9471039	2.46592804958307	height_29_BP14	wet	BP	14	raw
S9_6724364	9	34.93391023	10.5710597836856	15.3881080530009	4.96673655518431	0.671314924489169	S9_6184858	9	32.79210864	8.49622516581476	S9_7478538	9	36.4077051	7.92228131769262	height_29_BP14	wet	BP	14	raw
S9_41943766	9	106.9765845	4.28038443748686	5.64434000921501	2.85283684245695	0.636675505811207	S9_40937734	9	102.7165024	2.69845590361174	S9_42827948	9	114.9997436	2.5475890224196	height_29_BP14	wet	BP	14	raw
S2_44784129	2	96.94547802	8.10751058917735	12.2940827799702	4.341039052178	0.681799833068121	S2_43829684	2	92.81876812	5.59214334310729	S2_45156658	2	100.2097111	5.99683431493381	height_30_BP14	wet	BP	14	raw
S5_41999990	5	100.4130166	10.4713471290059	16.4645682790567	-5.7268766717124	0.777237813281862	S5_41688423	5	99.18153707	7.61535494364363	S5_42113193	5	100.9005696	8.59386243182044	height_30_BP14	wet	BP	14	raw
S7_31582647	7	94.06477091	3.2607360412449	4.59616589580967	-3.17639976465339	0.815921865084812	S7_31178325	7	89.28412826	0.993459994808415	S7_33438039	7	105.2981908	1.65161904795261	height_30_BP14	wet	BP	14	raw
S9_6724364	9	34.93391023	13.239180042542	21.7299166479028	6.26864843924032	0.740553004605343	43	9	33.93753996	11.681235397572	49	9	36.4077051	10.4745276643229	height_30_BP14	wet	BP	14	raw
S9_48177622	9	127.7999625	4.05786710575799	5.78823228068195	3.12554942111742	0.715425901059569	S9_40937734	9	102.7165024	2.15897420141948	S9_49787310	9	133.5579462	2.38577363233697	height_30_BP14	wet	BP	14	raw
S2_44752288	2	96.94547487	9.79412135714033	14.874036304489	4.85201889007222	0.685553106147907	S2_44257418	2	94.71205672	7.5876570978652	S2_45156658	2	100.2097111	8.08678120109256	height_31_BP14	wet	BP	14	raw
S3_7261171	3	47.15534623	4.4207600764962	6.17080236676175	3.20416121268419	0.70287254341106	S3_5369414	3	40.87218384	2.7105349573536	S3_8119264	3	49.77537052	2.45496997198546	height_31_BP14	wet	BP	14	raw
S5_41875724	5	100.1689707	10.4308500464269	16.002418826716	-5.77156650497623	0.786201605549232	S5_41688423	5	99.18153707	7.14644661707854	S5_42113193	5	100.9005696	7.84321332805476	height_31_BP14	wet	BP	14	raw
S7_31582647	7	94.06477091	5.05189109555328	7.12114976697069	-4.08150757443825	0.833448147199568	S7_31494503	7	93.27304403	3.32416633585371	S7_32940091	7	101.9471039	2.01611993057475	height_31_BP14	wet	BP	14	raw
S9_6724364	9	34.93391023	10.2842369752523	15.7406652100058	5.4875648158894	0.753704590558752	S9_6501061	9	33.93753996	8.62118788842426	S9_7478538	9	36.4077051	7.74135573300137	height_31_BP14	wet	BP	14	raw
S9_41943766	9	106.9765845	3.95876455808984	5.48656634314369	3.07263008852397	0.714813918059949	S9_40438504	9	100.1912814	2.31192645403909	S9_42827948	9	114.9997436	2.30610966097126	height_31_BP14	wet	BP	14	raw
S2_44586954	2	96.05450929	6.75321937163309	13.8932943339185	4.86410302415661	0.836789775641325	S2_44073549	2	93.52620611	5.18915235272141	S2_45205644	2	100.5702577	5.17845968108749	height_32_BP14	wet	BP	14	raw
S5_44050206	5	115.8565285	5.40782947824552	10.8775629038714	-4.75269834102494	0.924039777153332	S5_42719546	5	103.4003774	3.28102246360095	S5_44619799	5	124.3787711	1.62152945668189	height_32_BP14	wet	BP	14	raw
S9_6295446	9	33.93753681	11.2891572590997	25.0873242496949	7.60981673233292	0.974233916123726	S9_5686516	9	31.99307473	9.44576084379119	S9_6930910	9	35.42306752	9.69436070671528	height_32_BP14	wet	BP	14	raw
S2_44908249	2	97.68940295	8.06752364845011	16.8872888028141	5.59014648797502	0.872969212781659	S2_44257418	2	94.71205672	6.53611560493029	S2_45156658	2	100.2097111	6.31520314657061	height_33_BP14	wet	BP	14	raw
S5_41875724	5	100.1689707	4.10553483664069	8.0749501774811	-4.26967765500149	0.964230505650603	S5_41397054	5	97.67176982	2.39815040431413	S5_44619799	5	124.3787711	1.1199866576565	height_33_BP14	wet	BP	14	raw
S9_6724364	9	34.93391023	8.5498735126471	18.0346827244327	6.33566161941225	0.95740000448038	S9_6184858	9	32.79210864	6.65006569902511	S9_7478538	9	36.4077051	7.02465720522076	height_33_BP14	wet	BP	14	raw
S2_3411412	2	16.8086218	3.97465300569383	5.03922044386245	0.371025905729558	0.0855955491513228	S2_2387967	2	9.515531011	1.85239501687773	S2_4123763	2	20.67387859	2.3170397453217	height_21_DR13	dry	DR	13	raw
S5_42757204	5	104.3715333	18.0048405032537	28.2724632540579	-0.780197576752832	0.0759891173839249	S5_41875724	5	100.1689707	16.4236086852843	S5_42996052	5	104.8464874	16.1192685281199	height_21_DR13	dry	DR	13	raw
S7_32133319	7	99.94477983	8.31936474255452	11.2535585099059	-0.717457471046503	0.110759210900527	S7_31956171	7	96.48121012	5.17772424103645	S7_32940091	7	101.9471039	3.67576252560247	height_21_DR13	dry	DR	13	raw
S9_6368482	9	33.93753786	7.40425783562089	9.87887795789247	0.473460745065896	0.0780115297740329	S9_5633611	9	31.52841363	5.62014634380949	S9_6930910	9	35.42306752	5.51417138489877	height_21_DR13	dry	DR	13	raw
S5_41999990	5	100.4130166	17.8444579269631	34.1490580254558	-2.48832716178252	0.242962667090946	S5_41688423	5	99.18153707	14.1367083407444	S5_42996052	5	104.8464874	14.5603226947578	height_29_DR13	dry	DR	13	raw
S7_32133319	7	99.94477983	5.36392544851062	8.48160215523875	-1.89535905876847	0.371341918714547	S7_31494503	7	93.27304403	2.54011420379311	S7_32940091	7	101.9471039	2.40244437667197	height_29_DR13	dry	DR	13	raw
S9_8182398	9	37.12013546	3.32617020755237	5.10334380012559	1.01420772813755	0.256165673030646	S9_5686516	9	31.99307473	1.71170459065011	S9_11540493	9	53.82162636	1.54286284623191	height_29_DR13	dry	DR	13	raw
S2_169785	2	0	3.69584658125814	4.4457885433877	1.60850973626034	0.385617081508776	S2_169785	2	0	3.69584658125814	S2_4467479	2	21.67085011	1.80566918684854	height_36_DR13	dry	DR	13	raw
S5_41999990	5	100.4130166	26.6986886819436	45.9152114634936	-4.81266327872109	0.359016288754571	S5_41875724	5	100.1689707	24.0819215866181	S5_42085155	5	100.6567954	24.629506364197	height_36_DR13	dry	DR	13	raw
S7_32133319	7	99.94477983	4.08757771424399	4.94550769515566	-2.41904822071244	0.549852311562521	S7_31956171	7	96.48121012	2.00920784715719	S7_32940091	7	101.9471039	0.88324535048611	height_36_DR13	dry	DR	13	raw
S9_6724364	9	34.93391023	3.12402591125218	3.72643843164487	1.4640680866207	0.383372775974232	S9_4005852	9	26.89565247	1.0434086984067	S9_9448732	9	40.40441084	1.27767556670995	height_36_DR13	dry	DR	13	raw
S2_169785	2	0	3.86502425402823	6.56182847519759	1.91079024159849	0.444511282955275	S2_169785	2	0	3.86502425402819	S2_4467479	2	21.67085011	1.68135341220637	height_43_DR13	dry	DR	13	raw
S5_41999990	5	100.4130166	18.8264229145516	40.1677578524334	-4.4519019076762	0.418590148271219	S5_41688423	5	99.18153707	16.0463925158819	S5_42113193	5	100.9005696	16.8255543762155	height_43_DR13	dry	DR	13	raw
S1_35931257	1	81.27397828	4.69750232660724	7.42389687136503	2.51573462507573	0.53274802871697	S1_9533519	1	46.98188393	2.15919125948665	S1_36655254	1	84.29640272	3.14033646160068	height_50_DR13	dry	DR	13	raw
S2_4123763	2	20.67387859	4.03630209949175	6.3168775836868	2.96855564129788	0.681501714240167	S2_169785	2	0	2.87964529315519	S2_4564947	2	22.42410678	2.49117020083889	height_50_DR13	dry	DR	13	raw
S2_40506065	2	78.24066373	6.39578302784739	10.3663416070754	3.11153774520774	0.557616100360716	S2_37761700	2	69.67855237	4.29844265513861	S2_41190718	2	81.30809492	4.52153252987843	height_50_DR13	dry	DR	13	raw
S5_41999990	5	100.4130166	10.0087883091787	17.1291348276151	-3.93091653300182	0.548023393711982	S5_41397054	5	97.67176982	7.35181823610683	S5_42366438	5	102.9057427	7.94435788062745	height_50_DR13	dry	DR	13	raw
S8_2380896	8	29.93765931	4.22925017849067	6.63773464336108	2.36308604722991	0.52922771791495	S8_596198	8	6.316065893	0.629889236782432	S8_2524830	8	32.47334536	2.18993837723284	height_50_DR13	dry	DR	13	raw
S1_36166226	1	82.02683463	6.12554648465721	8.20814305171251	2.71808141573765	0.500376060691217	S1_34970482	1	78.25449224	4.55364521941967	S1_36655254	1	84.29640272	4.40455787499618	height_59_DR13	dry	DR	13	raw
S2_4123763	2	20.67387859	3.30335700201922	4.24523919209457	2.466205053448	0.631298302767993	S2_2994509	2	15.12737113	1.50629956018463	S2_29970556	2	49.72014828	1.28589760541336	height_59_DR13	dry	DR	13	raw
S2_39137766	2	74.24352224	6.7605484793276	9.14534033859899	3.08155284472734	0.53743531988449	S2_35063109	2	62.07491612	4.93865412312542	S2_41009271	2	80.60908334	5.20752647902495	height_59_DR13	dry	DR	13	raw
S5_29100318	5	69.06379402	4.36726558894052	5.70126675182282	2.2772037103033	0.503005487512493	S5_18406278	5	55.89671655	2.75999169316662	S5_30425775	5	75.92057292	2.52642727492747	height_59_DR13	dry	DR	13	raw
S5_41999990	5	100.4130166	16.429663078416	25.7664707920604	-5.04259716732801	0.523942137528111	S5_41688423	5	99.18153707	14.9215284610298	S5_42085155	5	100.6567954	14.7599169050403	height_59_DR13	dry	DR	13	raw
S8_2380896	8	29.93765931	5.23788582568184	6.92660280182394	2.46394928006262	0.493773914020924	S8_1742176	8	21.16374373	2.79428525160964	S8_6631204	8	41.7022177	3.4325974510073	height_59_DR13	dry	DR	13	raw
S1_23127585	1	49.35589301	3.36211698092669	3.4569147787928	1.75251391019472	0.448930555343278	S1_8565051	1	46.26049282	1.82108020366501	S1_26656992	1	55.41434814	1.71211310233921	height_67_DR13	dry	DR	13	raw
S1_36166226	1	82.02683463	4.98975741037611	5.25530975340243	2.18081047613402	0.453086157252844	39	1	76.40489489	2.42620499746285	57	1	85.17020836	3.08268245667463	height_67_DR13	dry	DR	13	raw
S2_3294639	2	16.33102768	4.74311428994788	4.97731164257036	2.4067556483076	0.513802971023366	S2_2994509	2	15.12737113	3.08110709553095	S2_4123763	2	20.67387859	3.2219201700182	height_67_DR13	dry	DR	13	raw
S2_29692238	2	48.02651269	4.24050327941847	4.4169150862994	2.36182759119691	0.535242628942422	47	2	45.87906944	2.16477201433472	54	2	53.89396375	2.03741477857105	height_67_DR13	dry	DR	13	raw
S2_39494078	2	74.71660446	6.13341371034956	6.57062943159062	2.5598325923659	0.475630948221519	S2_37761700	2	69.67855237	4.03803614654752	S2_40984529	2	80.38207006	4.45773750044023	height_67_DR13	dry	DR	13	raw
S5_41999990	5	100.4130166	22.2246207633445	30.5381623907029	-6.69384256379914	0.576920633978063	S5_41688423	5	99.18153707	16.0796928143212	S5_42085155	5	100.6567954	19.1876525812803	height_67_DR13	dry	DR	13	raw
S5_43769059	5	111.9145952	6.02596054201124	6.44518472557653	3.07534374324288	0.576949776540498	S5_43714262	5	109.7001769	3.88261588559804	S5_44050206	5	115.8565285	3.22986391259169	height_67_DR13	dry	DR	13	raw
S8_2380896	8	29.93765931	4.60967538440546	4.82773485440127	2.03898523827431	0.441981819101662	S8_2115613	8	26.9682404	2.95171524411828	S8_4643788	8	39.09768355	2.93048508672659	height_67_DR13	dry	DR	13	raw
S9_50024273	9	134.179624	4.87292740845671	5.12337994228827	2.24972003299654	0.473382525381394	S9_44029865	9	118.3500267	2.76025917735863	S9_50393843	9	136.5093366	2.81005939575375	height_67_DR13	dry	DR	13	raw
S1_35931257	1	81.27397828	4.41644597715142	6.43484687580175	2.19359487423414	0.480080149387267	S1_9533519	1	46.98188393	2.41221484511802	S1_36655254	1	84.29640272	2.73782302323666	height_92_DR13	dry	DR	13	raw
S2_39646745	2	75.43596618	4.88146778966782	7.16153307512926	2.44284331426638	0.506779508037081	S2_37761700	2	69.67855237	2.52578674296825	S2_42024286	2	84.3810523	2.77271324099391	height_92_DR13	dry	DR	13	raw
S3_2050587	3	13.44497873	3.23049828705316	4.62528377103293	1.84706026285935	0.476802263476174	S3_1078088	3	4.847176955	1.52312535979062	S3_3021166	3	20.65347299	1.71279001064183	height_92_DR13	dry	DR	13	raw
S5_41999990	5	100.4130166	12.9493845905059	21.45987339706	-4.10965198818713	0.492513232862246	S5_41688423	5	99.18153707	11.1143616712314	S5_42366438	5	102.9057427	9.58842134544409	height_92_DR13	dry	DR	13	raw
S8_2380896	8	29.93765931	3.98969860592278	5.77652950761724	2.05307858394458	0.474240357586906	S8_596198	8	6.316065893	0.251580075684149	S8_6141203	8	41.00112078	2.25822562500989	height_92_DR13	dry	DR	13	raw
S2_3411412	2	16.8086218	4.19044029703506	5.43879736591084	0.381984284158664	0.0856880537874984	S2_2387967	2	9.515531011	2.04681780770616	S2_3774204	2	18.96841137	2.68545459194784	height_21_DR13	wet	DR	13	raw
S5_42757204	5	104.3715333	17.3371951818611	27.4911395219819	-0.762413617405657	0.0760712401779984	S5_42113193	5	100.9005696	15.4780700072131	S5_42996052	5	104.8464874	15.525214653838	height_21_DR13	wet	DR	13	raw
S7_32133319	7	99.94477983	7.71997499330151	10.5607616282825	-0.688763852353376	0.110878910354636	S7_31956171	7	96.48121012	4.91692825372443	S7_32940091	7	101.9471039	3.40192644703432	height_21_DR13	wet	DR	13	raw
S9_6487121	9	33.93753891	7.43513147934899	10.1277052612749	0.475069549874939	0.0780958382252805	S9_4005852	9	26.89565247	4.57786065851255	S9_6930910	9	35.42306752	5.40430595206824	height_21_DR13	wet	DR	13	raw
S2_169785	2	0	3.60121917231169	4.50352709580229	0.914679724024654	0.222298546193877	S2_169785	2	0	3.60121917231169	S2_3481636	2	17.53106475	2.08692384235141	height_29_DR13	wet	DR	13	raw
S5_41999990	5	100.4130166	23.1004289566131	39.0151632954538	-2.51167497904825	0.207391372237256	S5_41875724	5	100.1689707	21.5379935756965	S5_42996052	5	104.8464874	19.0235257588531	height_29_DR13	wet	DR	13	raw
S7_32133319	7	99.94477983	6.07304205641678	7.87804475142072	-1.73116332311936	0.318106674198822	S7_31956171	7	96.48121012	3.70252423968125	S7_32940091	7	101.9471039	2.28533948627035	height_29_DR13	wet	DR	13	raw
S9_8182398	9	37.12013546	4.03989264231646	5.08490537210115	0.956045768937932	0.218665972827333	S9_4005852	9	26.89565247	1.96544431781207	S9_10073675	9	45.61491815	1.77817010987286	height_29_DR13	wet	DR	13	raw
S2_169785	2	0	4.64837458888343	5.62702198615912	1.76932265148915	0.375569514773646	S2_169785	2	0	4.64837458888343	S2_1456283	2	4.608227826	3.1279523648694	height_36_DR13	wet	DR	13	raw
S5_41999990	5	100.4130166	26.5369557721613	45.1650411176728	-4.66688206642185	0.349661827312805	S5_41875724	5	100.1689707	23.9128500091861	S5_42085155	5	100.6567954	24.4788459137197	height_36_DR13	wet	DR	13	raw
S7_32133319	7	99.94477983	3.75890265625354	4.49087453210235	-2.25383949072022	0.53552546231281	S7_31956171	7	96.48121012	1.82521091078651	S7_32940091	7	101.9471039	0.728281901427149	height_36_DR13	wet	DR	13	raw
S9_6724364	9	34.93391023	3.43532904289933	4.08477179906008	1.4987066599685	0.373383686445413	S9_4005852	9	26.89565247	1.19339553707598	S9_8458511	9	38.57941159	1.63907303502824	height_36_DR13	wet	DR	13	raw
S2_169785	2	0	4.38125728459161	7.55975598299803	2.01453901339761	0.438496885095351	S2_169785	2	0	4.38125728459161	S2_3481636	2	17.53106475	2.4640423552952	height_43_DR13	wet	DR	13	raw
S5_41999990	5	100.4130166	18.2164245977899	38.8257716190153	-4.29920401962841	0.412926472705529	S5_41688423	5	99.18153707	15.5877461587536	S5_42113193	5	100.9005696	16.5923239318253	height_43_DR13	wet	DR	13	raw
S1_35931257	1	81.27397828	5.70314811866842	9.09822342930617	2.78530749462717	0.531330301522544	S1_34970482	1	78.25449224	4.05472316395246	S1_36655254	1	84.29640272	4.09750229062984	height_50_DR13	wet	DR	13	raw
S2_3294639	2	16.33102768	4.15780556254331	6.48269735972015	2.76088935807593	0.623937178190859	1	2	0	3.57700839560042	35	2	22.42410678	1.9944308166228	height_50_DR13	wet	DR	13	raw
S2_39494078	2	74.71660446	5.81682662809773	9.2952889746833	3.01156592151745	0.568369365082912	S2_37761700	2	69.67855237	4.24090184792997	S2_41190718	2	81.30809492	3.91747237913831	height_50_DR13	wet	DR	13	raw
S5_41999990	5	100.4130166	9.20419921626014	15.4752887055963	-3.72638256966646	0.545051821291782	S5_41397054	5	97.67176982	6.57744986982863	S5_42366438	5	102.9057427	7.16586202742576	height_50_DR13	wet	DR	13	raw
S8_2380896	8	29.93765931	4.01386630882392	6.24498422149865	2.3024971021492	0.53015535799324	S8_596198	8	6.316065893	0.608430420777722	S8_6631204	8	41.7022177	2.22515016234357	height_50_DR13	wet	DR	13	raw
S1_23127585	1	49.35589301	6.11899326810526	3.62597923257874	1.87899488158581	0.356834702614182	S1_9533519	1	46.98188393	4.18318517366475	S1_24740338	1	52.70730844	3.96179318515628	height_59_DR13	wet	DR	13	raw
S1_36476386	1	83.51451199	11.2950585044335	7.23693012105083	2.65708777796305	0.357176481448857	48	1	81.27397828	9.74709841379323	57	1	85.17020836	8.37531228552794	height_59_DR13	wet	DR	13	raw
S2_3150319	2	16.09458892	6.27019202581648	3.72396451684609	2.14884077371044	0.402675875374356	S2_2980842	2	14.65132439	4.69001182844659	S2_3774204	2	18.96841137	4.43674303201632	height_59_DR13	wet	DR	13	raw
S2_34581544	2	61.59728262	8.67874283366529	5.34411446039354	2.64576606362293	0.413873584577376	62	2	58.15369068	6.67785682679055	72	2	64.3241446	5.04673795068404	height_59_DR13	wet	DR	13	raw
S2_40506065	2	78.24066373	3.65790485054484	2.08994121504914	1.62293993980406	0.405965899827277	S2_39217273	2	74.47865868	1.97800123267252	S2_41009271	2	80.60908334	1.9133665421349	height_59_DR13	wet	DR	13	raw
S2_45383324	2	101.8130854	4.11618754787457	2.36773542798905	1.91438867283065	0.449901739442714	S2_45205644	2	100.5702577	2.46138467481929	S2_46329239	2	110.0512946	2.5767649205024	height_59_DR13	wet	DR	13	raw
S2_47291882	2	116.6054444	6.11045030293443	3.62045570840647	-2.25098743212573	0.427804741178571	S2_47085770	2	115.3816977	4.60347969499094	S2_47811870	2	119.7658678	4.82657192521018	height_59_DR13	wet	DR	13	raw
S3_2050587	3	13.44497873	9.52124511686904	5.93805104457232	2.35574868990167	0.349591719695934	S3_1763620	3	11.38674971	7.75693811868334	S3_2264304	3	15.45156608	7.33810987426117	height_59_DR13	wet	DR	13	raw
S3_11606737	3	55.52944181	7.67750931114249	4.65686723974758	9.43139537368659	1.58045875038616	45	3	55.06652941	3.24029962469933	47	3	55.99471325	0	height_59_DR13	wet	DR	13	raw
S3_11857473	3	55.99471325	9.38723326947786	5.84260507433629	-10.7724709678248	1.61163321382166	S3_11606737	3	55.52944181	0	S3_12575474	3	56.22627443	4.40035107795501	height_59_DR13	wet	DR	13	raw
S5_41999990	5	100.4130166	32.0261134703207	28.5810859613323	-6.81404910461784	0.460914147140644	S5_41875724	5	100.1689707	29.8399652794478	S5_42085155	5	100.6567954	28.9920417745743	height_59_DR13	wet	DR	13	raw
S5_43769059	5	111.9145952	6.72961583782692	4.02434339122867	2.57796831934298	0.464712337832603	S5_43714262	5	109.7001769	4.99037416440959	S5_43866387	5	112.9382883	4.86779485041285	height_59_DR13	wet	DR	13	raw
S8_4643788	8	39.09768355	9.34325901240074	5.81136635212282	2.27327168828409	0.34100940621281	S8_2862356	8	35.66405224	7.67099874659856	S8_7978706	8	43.08833279	7.20867842049625	height_59_DR13	wet	DR	13	raw
S9_7142713	9	35.91474829	8.92587231976137	5.51683310679755	2.47567275489527	0.381155733292317	S9_6501061	9	33.93753996	6.85475044211532	S9_7478538	9	36.4077051	7.17588201916966	height_59_DR13	wet	DR	13	raw
S9_47239379	9	126.5303951	8.63273666202502	5.31209704728043	2.38215501471615	0.373758571552585	S9_46528686	9	124.3534958	6.95361941335986	S9_48675151	9	130.9881179	6.60890012383	height_59_DR13	wet	DR	13	raw
S1_14227756	1	49.12197704	5.05230623482874	4.66725876721796	2.05203203809623	0.424915628749547	S1_9533519	1	46.98188393	3.20515055644793	S1_16865408	1	49.12197809	5.05230623482871	height_67_DR13	wet	DR	13	raw
S1_35931257	1	81.27397828	6.19091129875741	5.81677244194319	2.30671912833473	0.427861478995471	S1_34847089	1	76.40489489	2.47612972786602	S1_36655254	1	84.29640272	4.51235462176057	height_67_DR13	wet	DR	13	raw
S2_3294639	2	16.33102768	4.374428429552	4.00067409785268	2.14427868598315	0.479583408130391	S2_2980842	2	14.65132439	2.8556644162339	S2_4564947	2	22.42410678	2.06259241465304	height_67_DR13	wet	DR	13	raw
S2_37820883	2	70.03129183	10.2491894342951	10.2365248287994	3.24067955968034	0.453115924930722	S2_34314494	2	59.64786994	7.61596275701318	S2_38257895	2	72.32177672	7.92400747251412	height_67_DR13	wet	DR	13	raw
S3_2050587	3	13.44497873	5.75317117234722	5.37034737243151	2.10532668500459	0.406413208505821	S3_1475874	3	9.449682849	4.24104408873202	S3_2762714	3	18.04500157	3.36493004194297	height_67_DR13	wet	DR	13	raw
S5_41999990	5	100.4130166	25.0881512452439	31.6357303121791	-6.6593234846646	0.529652086636917	S5_41875724	5	100.1689707	22.917563793013	S5_42085155	5	100.6567954	21.235554103284	height_67_DR13	wet	DR	13	raw
S5_43769059	5	111.9145952	8.02496268841144	7.74998614447495	3.36923355031203	0.541414847841916	S5_43714262	5	109.7001769	4.5302305953104	S5_44050206	5	115.8565285	4.81276900479339	height_67_DR13	wet	DR	13	raw
S8_2959300	8	35.90897138	3.57047917492798	3.22689728365289	1.61962114593863	0.403339147195872	S8_596198	8	6.316065893	0.615592210615816	S8_10222496	8	46.60408334	1.81601844040013	height_67_DR13	wet	DR	13	raw
S9_10142161	9	45.6149192	3.41574037023399	3.08002245242005	1.63277991605936	0.416198218229278	S9_5686516	9	31.99307473	1.8668343205119	S9_11604590	9	54.37743548	1.66492349279981	height_67_DR13	wet	DR	13	raw
S9_46916335	9	126.2796557	6.22171889156311	5.84840497190336	2.36625062142857	0.437715101456767	123	9	118.3500267	4.01886957363074	151	9	130.9881179	4.00956092463809	height_67_DR13	wet	DR	13	raw
S1_35288478	1	80.05036739	5.33199256940177	7.49880393186309	2.29299987665863	0.453634686471595	S1_9533519	1	46.98188393	3.09854701708378	S1_36655254	1	84.29640272	3.64122047883352	height_92_DR13	wet	DR	13	raw
S2_39646745	2	75.43596618	5.69724993315813	8.05612280032943	2.50724403291101	0.478554925177439	S2_37761700	2	69.67855237	2.89250844796383	S2_42024286	2	84.3810523	3.3044185405296	height_92_DR13	wet	DR	13	raw
S3_2050587	3	13.44497873	3.68382702340212	5.0560384748965	1.86695190700409	0.449806956952707	S3_1078088	3	4.847176955	1.64898041949843	S3_3021166	3	20.65347299	2.02276897118265	height_92_DR13	wet	DR	13	raw
S5_41999990	5	100.4130166	13.6185382345831	21.7134991214996	-3.9988192766562	0.464905936585033	S5_41688423	5	99.18153707	11.7808469633667	S5_42366438	5	102.9057427	10.7621961171766	height_92_DR13	wet	DR	13	raw
S8_2380896	8	29.93765931	4.85601454620019	6.78133633338128	2.1544886101333	0.44821334488545	S8_1742176	8	21.16374373	3.20099699484237	S8_6141203	8	41.00112078	3.01251177441658	height_92_DR13	wet	DR	13	raw
S2_3532599	2	18.00492572	4.98362440368854	4.03814521960614	1.04224061914069	0.213498179925464	S2_2994509	2	15.12737113	2.55973406417372	S2_6619966	2	30.58221742	3.0003257754403	height_25_DR14	dry	DR	14	raw
S5_25351129	5	62.27832806	7.48252903048812	6.31482459444094	-1.04150219764595	0.170606939948633	S5_9963417	5	48.49918863	3.67696213959353	S5_25922403	5	64.20517132	5.26969748026981	height_25_DR14	dry	DR	14	raw
S5_42139210	5	101.1443376	30.1701532211465	37.7175242033864	-2.63458935018287	0.176586903726398	S5_42085155	5	100.6567954	28.2232211204273	S5_42251884	5	101.3829046	28.479811798055	height_25_DR14	dry	DR	14	raw
S7_32940091	7	101.9471039	10.8730361143729	9.70521575896629	-1.610332448468	0.212779652542713	S7_31956171	7	96.48121012	5.41053389488774	S7_33411071	7	104.8359143	7.73637804102165	height_25_DR14	dry	DR	14	raw
S9_6930910	9	35.42306752	10.7404076118866	9.56566582671076	1.34013917777413	0.178364922626191	S9_6501061	9	33.93753996	8.4583565911739	S9_8182398	9	37.12013546	8.24123661131554	height_25_DR14	dry	DR	14	raw
S2_4217718	2	20.91597796	4.34662679443424	4.0696650941655	1.58169536971148	0.348722910644796	S2_2994509	2	15.12737113	2.3333545849572	S2_6619966	2	30.58221742	2.8278200847659	height_33_DR14	dry	DR	14	raw
S5_11757928	5	53.89546793	3.26134076432972	3.00068505554698	-1.12371848875222	0.28852555959884	S5_9156504	5	47.13920331	1.3795239981512	S5_25922403	5	64.20517132	1.65585512239799	height_33_DR14	dry	DR	14	raw
S5_42113193	5	100.9005696	28.1065554979932	39.5133197465301	-4.17512380346637	0.295416379840895	S5_41999990	5	100.4130166	26.2372816488152	S5_42251884	5	101.3829046	25.8764485342962	height_33_DR14	dry	DR	14	raw
S7_32133319	7	99.94477983	5.44608858234648	5.19057344955623	-1.97164760560274	0.384909471954369	S7_31956171	7	96.48121012	2.8096674780063	S7_33438039	7	105.2981908	3.24917403281622	height_33_DR14	dry	DR	14	raw
S9_6724364	9	34.93391023	7.83510787253067	7.76442986148759	1.87992304042373	0.300069778908079	S9_4005852	9	26.89565247	4.09844607892538	S9_7783026	9	36.65100204	5.81036690786414	height_33_DR14	dry	DR	14	raw
S2_47085770	2	115.3816977	4.58924510359471	6.40267051829564	-1.80447855468568	0.383693431101177	S2_46510178	2	111.3909012	2.80123318937643	S2_47321091	2	118.5659378	2.41163622100176	height_40_DR14	dry	DR	14	raw
S5_42085155	5	100.6567954	24.2968933740865	47.3535020315639	-5.04439826445334	0.394408741599593	S5_41688423	5	99.18153707	20.6903494988072	S5_42251884	5	101.3829046	21.5303114434255	height_40_DR14	dry	DR	14	raw
S9_6724364	9	34.93391023	6.04929282389139	8.64180269805151	2.16262002064324	0.395814100671998	S9_4505809	9	29.42213919	4.51018078039035	S9_8378425	9	38.05852079	4.20610474196324	height_40_DR14	dry	DR	14	raw
S2_35182461	2	62.30688278	6.34610052328149	8.70988556446353	3.05644356290973	0.548727652342149	S2_34314494	2	59.64786994	4.54776070725817	S2_35294590	2	64.3241446	3.44982577527519	height_47_DR14	dry	DR	14	raw
S2_47085770	2	115.3816977	7.36213519278494	10.2735133613103	-2.99049414664999	0.494345006487854	S2_46510178	2	111.3909012	4.81040134148096	S2_47321091	2	118.5659378	4.60780076219195	height_47_DR14	dry	DR	14	raw
S4_29217515	4	53.15750278	4.90569463031025	6.57731418529657	-2.47146295520295	0.510594933695316	S4_6963002	4	44.6626604	2.47171427848701	S4_30351975	4	56.40459876	3.06289380218133	height_47_DR14	dry	DR	14	raw
S5_41999990	5	100.4130166	19.8838240986397	34.2846368758343	-5.65372360777874	0.511601119747707	S5_41688423	5	99.18153707	17.4407416723295	S5_42251884	5	101.3829046	16.4433786267554	height_47_DR14	dry	DR	14	raw
S8_2454124	8	30.95861552	3.76716326600775	4.95891475667825	2.01360011960378	0.47910046992962	S8_2115613	8	26.9682404	1.96259522085089	S8_6631204	8	41.7022177	2.11605407021261	height_47_DR14	dry	DR	14	raw
S2_35182461	2	62.30688278	5.06847498408235	6.7346145731694	2.87449631465961	0.583476914551589	S2_32717606	2	56.80425854	2.88412189345864	S2_35294590	2	64.3241446	2.57266651586267	height_59_DR14	dry	DR	14	raw
S2_47085770	2	115.3816977	6.57982157240194	8.96020630207524	-2.98985230662027	0.526149334445618	S2_46510178	2	111.3909012	4.06881179395723	S2_47321091	2	118.5659378	4.61639552532143	height_59_DR14	dry	DR	14	raw
S4_29217515	4	53.15750278	5.07933253888835	6.75022788438524	-2.67397946832716	0.542147107947673	S4_9295193	4	46.17739222	3.048073563807	S4_30351975	4	56.40459876	3.27600323214768	height_59_DR14	dry	DR	14	raw
S5_41999990	5	100.4130166	21.3353122450994	37.2952197670827	-6.29796511395645	0.543240274204226	S5_41688423	5	99.18153707	19.5290894252717	S5_42139210	5	101.1443376	19.0045508308414	height_59_DR14	dry	DR	14	raw
S8_2212612	8	29.20494363	3.41244162807642	4.41474068874081	2.02235038563053	0.507016504715184	S8_1742176	8	21.16374373	0.905934577888509	S8_6631204	8	41.7022177	1.69366946678342	height_59_DR14	dry	DR	14	raw
S2_4217718	2	20.91597796	4.86179990887977	3.79254813387013	1.03056203835445	0.213945144196973	S2_2994509	2	15.12737113	2.62507197528623	S2_6619966	2	30.58221742	3.13826049422655	height_25_DR14	wet	DR	14	raw
S5_25351129	5	62.27832806	7.04113497220422	5.69076144335679	-1.0294971883523	0.174475245688948	S5_9963417	5	48.49918863	4.05566683529557	S5_25922403	5	64.20517132	4.98919691490225	height_25_DR14	wet	DR	14	raw
S5_42139210	5	101.1443376	31.3234876628857	38.5785582572405	-2.76206938216694	0.179785818210831	S5_42113193	5	100.9005696	29.7586727075954	S5_42251884	5	101.3829046	29.8158829695005	height_25_DR14	wet	DR	14	raw
S7_32940091	7	101.9471039	12.5762686894448	11.1414817255819	-1.79316451339287	0.217191339291028	S7_31956171	7	96.48121012	6.38051674874222	S7_33411071	7	104.8359143	8.54087423360357	height_25_DR14	wet	DR	14	raw
S9_6930910	9	35.42306752	10.779376337565	9.26666459795288	1.3698744322765	0.181933586818787	S9_6501061	9	33.93753996	8.48753656103275	S9_8182398	9	37.12013546	8.48500195536892	height_25_DR14	wet	DR	14	raw
S2_3774204	2	18.96841137	3.60781116150182	3.51013532462683	1.50780699988452	0.365759159422487	S2_2994509	2	15.12737113	2.01715096454784	S2_8284383	2	34.43671397	0.54137875083687	height_33_DR14	wet	DR	14	raw
S5_42113193	5	100.9005696	28.4581571428924	42.3393510163385	-4.33905520517464	0.303064077938527	S5_41999990	5	100.4130166	26.7131043522211	S5_42366438	5	102.9057427	21.9282925710258	height_33_DR14	wet	DR	14	raw
S7_32133319	7	99.94477983	6.86228855063161	7.03806283343344	-2.29046504826231	0.392381465182222	S7_31956171	7	96.48121012	4.10577486243668	S7_32940091	7	101.9471039	5.21451453405566	height_33_DR14	wet	DR	14	raw
S9_6724364	9	34.93391023	8.94361681098012	9.49171449082533	2.09189066617436	0.308587289975388	S9_4505809	9	29.42213919	7.13205483924437	S9_7783026	9	36.65100204	6.33530106856162	height_33_DR14	wet	DR	14	raw
S2_3041177	2	16.09458682	3.41831171198893	4.15564804034361	1.69309273030793	0.422578329049658	18	2	11.41378601	0.995571005945393	161	2	92.81876812	0.868329850656473	height_40_DR14	wet	DR	14	raw
S2_47052010	2	115.3816967	5.29403705918531	6.63369688420931	-1.83779919797295	0.363049716238432	S2_46510178	2	111.3909012	3.42731151878293	S2_47321091	2	118.5659378	3.69233304257989	height_40_DR14	wet	DR	14	raw
S5_42085155	5	100.6567954	27.3445074357292	49.9739976993249	-5.19774194202947	0.374100702032624	S5_41688423	5	99.18153707	23.5851196392966	S5_42251884	5	101.3829046	24.1933125218033	height_40_DR14	wet	DR	14	raw
S9_6724364	9	34.93391023	6.50145104612239	8.30816589906682	2.11971009842932	0.374170672446479	S9_6184858	9	32.79210864	4.72278265337861	S9_8378425	9	38.05852079	4.96930181685014	height_40_DR14	wet	DR	14	raw
S2_35182461	2	62.30688278	6.53395504818761	8.90591353246857	3.07266393627448	0.54281998413725	S2_34314494	2	59.64786994	4.73994579815481	S2_35294590	2	64.3241446	3.5522700099337	height_47_DR14	wet	DR	14	raw
S2_47085770	2	115.3816977	7.44087802991224	10.2935768826373	-2.97599737637073	0.48902311721386	S2_46510178	2	111.3909012	4.89909842215507	S2_47321091	2	118.5659378	4.76826712368684	height_47_DR14	wet	DR	14	raw
S4_29217515	4	53.15750278	5.08908988223207	6.77554043034588	-2.49383086362095	0.505097276615469	S4_6963002	4	44.6626604	2.69790879274716	S4_30351975	4	56.40459876	3.19939002687928	height_47_DR14	wet	DR	14	raw
S5_41875724	5	100.1689707	20.1153840995888	34.4783346066135	-5.63663747723835	0.506089079153718	S5_41688423	5	99.18153707	17.5600513015468	S5_42251884	5	101.3829046	16.6387372226166	height_47_DR14	wet	DR	14	raw
S8_2454124	8	30.95861552	3.71079771761078	4.83183897930808	1.97606845604358	0.473942615649275	S8_2115613	8	26.9682404	1.99758557254239	S8_6631204	8	41.7022177	2.07293925811698	height_47_DR14	wet	DR	14	raw
S2_35063109	2	62.07491612	5.24970309987959	6.52000211130783	2.90153653893567	0.577861523712126	S2_32717606	2	56.80425854	3.13599090720898	S2_35294590	2	64.3241446	2.69489642577045	height_59_DR14	wet	DR	14	raw
S2_47085770	2	115.3816977	6.7215807776079	8.55032862515337	-2.99624285838897	0.521080967789549	S2_46510178	2	111.3909012	4.35414892122275	S2_47321091	2	118.5659378	4.75635214353363	height_59_DR14	wet	DR	14	raw
S4_29217515	4	53.15750278	5.68462100290856	7.11015344253756	-2.81535771313794	0.536925090691136	S4_9295193	4	46.17739222	3.70570373430584	S4_30351975	4	56.40459876	3.90597320703323	height_59_DR14	wet	DR	14	raw
S5_41999990	5	100.4130166	23.6111364393444	40.0394241305392	-6.69441140168846	0.538007202160326	S5_41688423	5	99.18153707	21.5513477931972	S5_42113193	5	100.9005696	21.440248755436	height_59_DR14	wet	DR	14	raw
S8_2212612	8	29.20494363	3.62668349135484	4.38779970808213	2.06834215361242	0.502132796830648	S8_1742176	8	21.16374373	1.05806607585296	S8_6631204	8	41.7022177	1.76291400988585	height_59_DR14	wet	DR	14	raw
S5_42739726	5	104.1345531	5.06394964192416	11.8313490737075	-0.350985772851311	0.0708201652192127	S5_41688423	5	99.18153707	3.04598031285471	S5_43575577	5	107.8767063	2.99198290208154	height_19_DN13	dense	DN	13	raw
S7_32133319	7	99.94477983	3.15996509560805	7.19036020402147	-0.380785857814173	0.0985575828694656	S7_31956171	7	96.48121012	1.65518540919021	S7_33438039	7	105.2981908	1.47618993394925	height_19_DN13	dense	DN	13	raw
S5_42366438	5	102.9057427	4.78163054700146	10.1425382952071	-0.42206274704017	0.0880779359559732	S5_41688423	5	99.18153707	2.93721573973408	S5_43866387	5	112.9382883	3.06062698678192	height_25_DN13	dense	DN	13	raw
S7_24249852	7	65.06637994	3.06972622309286	6.35857954709062	0.318036216002805	0.0838223743920758	S7_12773905	7	19.91262658	1.02638677483062	S7_26820571	7	70.05109578	1.21733703624555	height_25_DN13	dense	DN	13	raw
S7_32133319	7	99.94477983	6.04366516492314	13.0473465350402	-0.686018757462028	0.126222950409588	S7_31956171	7	96.48121012	3.37655783073362	S7_33411071	7	104.8359143	4.14924425259944	height_25_DN13	dense	DN	13	raw
S5_42494172	5	103.1441873	4.37723570715173	10.1767601365443	-0.585965460222814	0.127778976767915	S5_41688423	5	99.18153707	2.63339755040554	S5_43575577	5	107.8767063	2.48898493284509	height_31_DN13	dense	DN	13	raw
S7_32133319	7	99.94477983	3.61380482613106	8.31332962679383	-0.741738036731765	0.178959685581042	S7_31494503	7	93.27304403	1.76715018053997	S7_33411071	7	104.8359143	1.77163326145577	height_31_DN13	dense	DN	13	raw
S3_19671843	3	69.67819816	5.79164461407151	11.8491260041002	-1.20057889234859	0.225369876679868	S3_16155298	3	64.47579298	3.63709967846245	S3_20423554	3	71.83639809	4.22536887681635	height_38_DN13	dense	DN	13	raw
S5_42739726	5	104.1345531	10.1296612241403	22.0330854194564	-1.77478592971137	0.24431866139118	S5_41688423	5	99.18153707	8.10880184141676	S5_42996052	5	104.8464874	7.96617388569629	height_38_DN13	dense	DN	13	raw
S2_169785	2	0	3.43006609883496	5.58480577426676	1.03814463246243	0.25898704600189	S2_169785	2	0	3.43006609883499	S2_2777337	2	13.70429638	1.46908389865673	height_45_DN13	dense	DN	13	raw
S2_47085770	2	115.3816977	5.28536046388402	8.83030049306241	-1.2179121975746	0.241630890755199	S2_46462460	2	111.1160166	2.92321291904298	S2_47811870	2	119.7658678	5.21021623409867	height_45_DN13	dense	DN	13	raw
S3_19671244	3	69.67819711	7.79558443109642	13.490992850444	-1.4601426073793	0.234367579195951	S3_19093951	3	68.2763588	6.11144551130213	S3_20423554	3	71.83639809	6.06300398290683	height_45_DN13	dense	DN	13	raw
S5_41999990	5	100.4130166	13.0778097425832	24.4042461102362	-2.09444495079424	0.249954217082844	S5_41688423	5	99.18153707	11.4427482956959	S5_42251884	5	101.3829046	11.1432836833557	height_45_DN13	dense	DN	13	raw
S2_511029	2	0.733499173	3.53463906799981	5.93770370759026	1.57400105929975	0.387719594126585	S2_169785	2	0	3.50197199506587	S2_4123763	2	20.67387859	1.4975739155644	height_52_DN13	dense	DN	13	raw
S2_40832708	2	79.1888918	8.20458512361276	14.7129292188111	2.30704442427286	0.361017600092869	131	2	76.40501203	5.53961969534217	172	2	96.94547487	5.7186382225025	height_52_DN13	dense	DN	13	raw
S2_47747001	2	119.7658657	4.8765067681869	8.34591479553249	-1.70903466383152	0.355087912266575	S2_46919733	2	115.1131901	3.26219719437097	S2_47811870	2	119.7658678	4.87650672822685	height_52_DN13	dense	DN	13	raw
S3_2264304	3	15.45156608	4.31467922771424	7.32689282813058	1.54936654195444	0.343570798384921	S3_1723150	3	10.44121732	2.60807062753181	S3_2892855	3	19.60647358	2.7400532175552	height_52_DN13	dense	DN	13	raw
S5_41999990	5	100.4130166	5.91180425156303	10.2650531495649	-1.96198007688161	0.367566550117737	S5_41397054	5	97.67176982	2.93143123764132	S5_42366438	5	102.9057427	3.77641656746671	height_52_DN13	dense	DN	13	raw
S1_3674595	1	20.77007968	3.96057092125837	6.74033370110291	2.05011790893629	0.474215219998216	S1_1402842	1	7.807458501	2.36234375656357	S1_4203850	1	24.99841678	2.35753691639577	height_59_DN13	dense	DN	13	raw
S2_43563669	2	90.6458407	6.99565637022769	12.4210351063465	2.82475833664077	0.481326477504222	S2_39217273	2	74.47865868	5.11706509512143	S2_44073549	2	93.52620611	5.3339380890512	height_59_DN13	dense	DN	13	raw
S5_12994286	5	55.40991085	5.02966860508245	8.68796593694052	2.34219813114501	0.477201635654923	S5_7707124	5	44.70251068	2.70619823165197	S5_25799907	5	63.45000711	2.84018285816075	height_59_DN13	dense	DN	13	raw
S8_2212612	8	29.20494363	6.17734625530876	10.8428744858632	2.57764694195781	0.470098174922495	S8_2115613	8	26.9682404	4.03472392916663	S8_2524830	8	32.47334536	4.19239552754378	height_59_DN13	dense	DN	13	raw
S2_43563669	2	90.6458407	10.1404368118747	14.828518686771	3.40567244644111	0.474292064715042	S2_41724219	2	83.18720932	8.50781844904821	S2_44073549	2	93.52620611	8.50365760874804	height_67_DN13	dense	DN	13	raw
S4_25583157	4	52.42264385	5.01931060310062	6.82873604884075	-2.40460843329826	0.493476038985716	S4_9295193	4	46.17739222	2.76853578051548	S4_30351975	4	56.40459876	2.75246227526076	height_67_DN13	dense	DN	13	raw
S8_2252326	8	29.69359788	5.95736804129034	8.2118238318419	2.51615864350431	0.47087981619374	S8_2115613	8	26.9682404	3.78321744732287	S8_2576658	8	33.294232	3.81466201038618	height_67_DN13	dense	DN	13	raw
S9_469107	9	3.867514034	8.35758398306518	11.9159801782794	11.7101380760572	1.81923581452688	4	9	1.528074606	0.663141430447183	6	9	4.543715572	0	height_67_DN13	dense	DN	13	raw
S9_616840	9	4.543715572	9.63459876360404	13.9877341710189	-12.4110115226554	1.77961214544692	S9_469107	9	3.867514034	0	S9_737771	9	6.671656537	0.0945799233279274	height_67_DN13	dense	DN	13	raw
S9_52254840	9	144.4352927	4.43438367005453	5.98403513412123	2.17244059747416	0.476258467342736	S9_52013831	9	141.4757725	2.39670525914174	S9_53557519	9	153.8038114	1.05817208421385	height_67_DN13	dense	DN	13	raw
S1_35931257	1	81.27397828	8.73864887164922	8.03856481542163	2.61063032853341	0.401644066287695	S1_34847089	1	76.40489489	5.66357560560914	S1_36365138	1	82.52330146	6.77096664763978	height_87_DN13	dense	DN	13	raw
S2_37761700	2	69.67855237	6.26420349213927	5.56131071438135	-13.4435936599848	2.48663494363012	S2_37368783	2	69.44160995	3.47053208149692	S2_37820883	2	70.03129183	0	height_87_DN13	dense	DN	13	raw
S2_37820883	2	70.03129183	7.59351328553266	6.87097451127175	15.1508079457326	2.52122647801738	S2_37761700	2	69.67855237	0	S2_37965908	2	71.12411779	1.76242137691334	height_87_DN13	dense	DN	13	raw
S2_43829684	2	92.81876812	11.2801489596533	10.7663114972219	3.29856640765562	0.438507470543427	46	2	90.6458407	9.33943282172964	49	2	93.99718694	8.37742262231741	height_87_DN13	dense	DN	13	raw
S2_47747001	2	119.7658657	7.31681625533588	6.59437232155609	-2.38347679102083	0.404864250737344	S2_47291882	2	116.6054444	4.62547080547387	S2_47811870	2	119.7658678	7.31681621717209	height_87_DN13	dense	DN	13	raw
S5_28701251	5	68.83338093	6.55269770977707	5.84145212275825	2.22165957812745	0.400961189541435	S5_27496297	5	66.43972035	4.9883457934525	S5_30425775	5	75.92057292	3.45966313539878	height_87_DN13	dense	DN	13	raw
S5_41800456	5	100.1689697	14.8391839571226	14.9242955232859	-4.3677397024336	0.493168198298062	S5_41688423	5	99.18153707	13.2814644897627	S5_42085155	5	100.6567954	13.1413440427178	height_87_DN13	dense	DN	13	raw
S5_43866387	5	112.9382883	5.78933891672004	5.10504965780189	2.52169836673943	0.486831181363813	S5_43714262	5	109.7001769	3.82473713470545	S5_44336611	5	119.8635321	3.7249612227754	height_87_DN13	dense	DN	13	raw
S8_9098199	8	46.35944981	7.23235151686448	6.51035865911263	2.29882982797497	0.392997331414193	S8_3826211	8	38.13064359	5.41950160674726	S8_10290181	8	47.8419056	5.16715696154505	height_87_DN13	dense	DN	13	raw
S9_42748021	9	113.32422	5.51739071272201	4.84644946668139	2.09556689662077	0.415216802887132	S9_42612418	9	111.7230473	2.60825567006206	S9_44263216	9	118.8340034	3.83452928286793	height_87_DN13	dense	DN	13	raw
S9_54264786	9	160.0045754	3.23755489271188	2.75356439493862	1.58498322426926	0.416641270040659	S9_52413501	9	144.6699686	1.55288921300171	S9_55365370	9	168.493715	1.78455190410889	height_87_DN13	dense	DN	13	raw
S5_42739726	5	104.1345531	5.12620209548238	13.1092022398284	-0.374849729120903	0.0749034666263742	S5_41688423	5	99.18153707	3.35097560332656	S5_43769059	5	111.9145952	2.91760517480429	height_19_DN13	sparse	DN	13	raw
S7_32940091	7	101.9471039	4.88757772510073	12.5389773891996	-0.563466298111944	0.115502162936278	S7_31956171	7	96.48121012	1.6736904769916	S7_33411071	7	104.8359143	2.49018889649933	height_25_DN13	sparse	DN	13	raw
S5_42739726	5	104.1345531	3.67258688524806	8.67691868485703	-0.532810150528338	0.127454234412191	S5_41688423	5	99.18153707	1.89886467765955	S5_44179618	5	116.8150866	1.89205036108733	height_31_DN13	sparse	DN	13	raw
S7_32133319	7	99.94477983	3.57181693243635	8.42699807254308	-0.730102036667776	0.177219560447183	S7_31494503	7	93.27304403	1.63003033865131	S7_33411071	7	104.8359143	1.46910714548142	height_31_DN13	sparse	DN	13	raw
S5_42494172	5	103.1441873	4.75889808582225	10.79379475905	-1.31341374148304	0.273918173737719	S5_41397054	5	97.67176982	2.64633820526608	S5_44050206	5	115.8565285	3.031365909181	height_38_DN13	sparse	DN	13	raw
S7_32133319	7	99.94477983	4.5755663619575	10.351376081087	-1.79971172080543	0.38327480466938	S7_31956171	7	96.48121012	2.72011098152121	S7_32940091	7	101.9471039	2.84452977950685	height_38_DN13	sparse	DN	13	raw
S1_39978880	1	102.8468161	4.76768802928994	6.4257360388216	-0.936471989571138	0.198760486509175	S1_38288357	1	91.710651	2.96977599125513	S1_40147191	1	105.9681689	2.33846044930934	height_45_DN13	sparse	DN	13	raw
S2_47747001	2	119.7658657	5.86947148926455	8.03399546882126	-1.1002928848507	0.20885227637209	S2_46919733	2	115.1131901	3.92396968998249	S2_47811870	2	119.7658678	5.86947146386215	height_45_DN13	sparse	DN	13	raw
S3_7475161	3	47.62432066	4.26543418346962	5.7085658771997	1.08671348047116	0.244708044027937	S3_4766697	3	35.21497976	2.74584966703101	S3_8119264	3	49.77537052	1.87470894579499	height_45_DN13	sparse	DN	13	raw
S3_14012628	3	59.2496917	10.358254695429	15.112199893992	-1.78660821775115	0.247264735479243	S3_12821696	3	56.45293875	7.08673206458059	S3_15496244	3	64.25922531	6.49114277323404	height_45_DN13	sparse	DN	13	raw
S5_42085155	5	100.6567954	12.9553663554379	19.6232828224855	-1.80703005176831	0.219470545651947	S5_41397054	5	97.67176982	9.55535875198286	S5_42251884	5	101.3829046	10.9426229267057	height_45_DN13	sparse	DN	13	raw
S7_21479861	7	59.36936369	3.87193554627159	5.15354542203854	0.848011220934282	0.200976484244194	S7_19017756	7	48.58182999	2.14758855195409	S7_24466010	7	65.56866126	2.21058467421388	height_45_DN13	sparse	DN	13	raw
S7_32133319	7	99.94477983	5.34039725393	7.25564936666374	-1.53208078033937	0.306013242600632	S7_31898025	7	96.25046173	3.80257240110991	S7_32940091	7	101.9471039	3.48690277021474	height_45_DN13	sparse	DN	13	raw
S9_8182398	9	37.12013546	5.05138781233559	6.83521717979336	1.06518892512119	0.219203348033395	S9_6184858	9	32.79210864	3.43671858131988	S9_8635175	9	39.07487515	3.50578223154843	height_45_DN13	sparse	DN	13	raw
S2_40506065	2	78.24066373	5.09889086489209	13.0441272613366	2.0905947368131	0.418945716364301	S2_37761700	2	69.67855237	3.56288800088873	S2_44257418	2	94.71205672	2.50001035884649	height_52_DN13	sparse	DN	13	raw
S2_44209808	2	93.99718694	7.77964225249744	12.4356823359405	3.0196756298324	0.486619786427471	S2_43481897	2	90.13407682	5.35570239656336	S2_44257418	2	94.71205672	6.17687548561956	height_59_DN13	sparse	DN	13	raw
S3_3652352	3	27.40286465	5.52614487116582	8.55679473553644	2.47020956959544	0.47989090856332	S3_1949745	3	12.84858208	3.72435831764717	S3_3871642	3	28.74711701	3.94413875167862	height_59_DN13	sparse	DN	13	raw
S5_8090873	5	46.42223987	10.430879748995	17.316809751576	3.69820552885421	0.505034887878301	S5_7707124	5	44.70251068	8.78621555256495	S5_11757928	5	53.89546793	7.94556365037125	height_59_DN13	sparse	DN	13	raw
S7_32133319	7	99.94477983	3.90500447420659	5.91089043637839	-3.10959484496432	0.726844707590269	S7_31652984	7	94.85882286	2.09473059205658	S7_32940091	7	101.9471039	1.56513475307178	height_59_DN13	sparse	DN	13	raw
S8_2959300	8	35.90897138	8.58109612067106	13.8739926238881	3.08767293388381	0.471080189170837	S8_2576658	8	33.294232	6.35113866157961	S8_6141203	8	41.00112078	6.85566781288244	height_59_DN13	sparse	DN	13	raw
S2_37820883	2	70.03129183	6.05838355550405	8.43785253804852	2.95951675064351	0.548758045515234	S2_35294590	2	64.3241446	4.48812524871407	S2_40984529	2	80.38207006	4.27715932091082	height_67_DN13	sparse	DN	13	raw
S3_2083743	3	13.68291104	3.94624508485765	5.33580241457137	2.11925969227392	0.494151789350829	S3_1723150	3	10.44121732	2.44170057201658	S3_3112424	3	21.70283653	2.21258414577859	height_67_DN13	sparse	DN	13	raw
S5_22793232	5	57.05732598	4.53534558637086	6.18301846793668	2.28375201109732	0.494680435935339	S5_5107998	5	37.40304223	2.82637975174238	S5_25139375	5	61.08070368	3.03112417102204	height_67_DN13	sparse	DN	13	raw
S8_2959300	8	35.90897138	5.82768870935842	8.09023358082749	3.27731631069832	0.620603031841907	S8_2576658	8	33.294232	3.43697408237175	S8_5771376	8	40.52821281	4.14037721191411	height_67_DN13	sparse	DN	13	raw
S8_27314126	8	55.35942001	11.6155283577726	17.5116232035058	-17.7799777288544	2.28846394535125	S8_26724123	8	54.27690452	5.27890417194311	S8_27544291	8	55.87079219	0	height_67_DN13	sparse	DN	13	raw
S8_27544291	8	55.87079219	9.9549568205165	14.6539982175991	16.5577480521561	2.32969606768667	S8_27314126	8	55.35942001	0	S8_27664835	8	56.80800048	3.28481274503972	height_67_DN13	sparse	DN	13	raw
S1_2315807	1	12.89839138	5.00023965327093	3.58547243560957	1.73846008838058	0.365618736940858	S1_1402842	1	7.807458501	2.89983256285808	S1_2525518	1	15.84832631	3.08600796562659	height_87_DN13	sparse	DN	13	raw
S1_35931257	1	81.27397828	6.25973188059707	4.57133450949188	2.08837337604678	0.388976675602262	S1_35288478	1	80.05036739	4.74508227861919	S1_36365138	1	82.52330146	4.24489102175067	height_87_DN13	sparse	DN	13	raw
S2_39494151	2	74.71660551	4.46932908913195	3.18030071338906	1.94176131551578	0.433609376358921	S2_34314494	2	59.64786994	1.95476890529136	S2_40984529	2	80.38207006	2.84120262548243	height_87_DN13	sparse	DN	13	raw
S2_43829684	2	92.81876812	9.48182919198785	7.25903436962244	2.94732192834752	0.435637304743779	32	2	90.6458407	7.42424062402806	35	2	93.99718694	7.2223983345482	height_87_DN13	sparse	DN	13	raw
S2_47612492	2	119.2929225	10.2516943427154	7.93824732126228	-2.78618790124545	0.393808424705939	S2_47291882	2	116.6054444	6.88743057954233	S2_47811870	2	119.7658678	9.70099477222075	height_87_DN13	sparse	DN	13	raw
S3_3021166	3	20.65347299	10.2856535423944	7.96854934526526	2.63399031673827	0.371587806476481	S3_2542615	3	16.46388381	8.56044239694197	S3_3112424	3	21.70283653	7.96420016993313	height_87_DN13	sparse	DN	13	raw
S5_8090873	5	46.42223987	8.06967874771188	6.05092595672283	2.48314716887655	0.402002222229194	S5_7707124	5	44.70251068	5.69929051048803	S5_11757928	5	53.89546793	4.08387554715793	height_87_DN13	sparse	DN	13	raw
S5_41999990	5	100.4130166	12.5609997792938	10.0665419932348	-4.02837180459202	0.505622400618536	S5_41688423	5	99.18153707	10.4249329896175	S5_42113193	5	100.9005696	10.8247928355675	height_87_DN13	sparse	DN	13	raw
S5_43714262	5	109.7001769	5.27834127208476	3.80014749314836	2.49978996339183	0.510669837292453	S5_43575577	5	107.8767063	2.72555061967341	S5_44050206	5	115.8565285	2.27897542181	height_87_DN13	sparse	DN	13	raw
S7_32133319	7	99.94477983	5.26955753451882	3.79334123269966	-2.7622805240207	0.564798765716266	S7_31814279	7	95.55378553	3.09174827694022	S7_32940091	7	101.9471039	2.29698298254613	height_87_DN13	sparse	DN	13	raw
S8_4400594	8	38.62732689	19.3311507707046	17.1694425784864	3.82006953272032	0.367138630555574	S8_3826211	8	38.13064359	17.82047695534	S8_5027156	8	40.05775015	17.7610858831155	height_87_DN13	sparse	DN	13	raw
S9_7218054	9	35.91475039	7.37699068295874	5.47571433298849	2.33517753029941	0.397407834987605	S9_6184858	9	32.79210864	5.40033016481308	S9_9022705	9	39.59727801	5.83913314266692	height_87_DN13	sparse	DN	13	raw
S9_48859174	9	131.4758092	7.33208794105936	5.43881395526468	2.35418422106655	0.401999262532269	167	9	127.7999636	4.20235204328435	174	9	133.5579462	5.75136187190571	height_87_DN13	sparse	DN	13	raw
S1_34614351	1	75.94076197	3.2526593484357	2.89823318926298	0.364390236630179	0.09404316075614	S1_31298551	1	66.86770213	1.41764098031238	S1_36476386	1	83.51451199	1.49842092929259	height_25_DN14	dense	DN	14	raw
S2_3774204	2	18.96841137	5.21060418416776	4.76700249038659	0.618194806049027	0.124402701160157	S2_2777337	2	13.70429638	2.89314333297922	S2_4123763	2	20.67387859	3.55908575488665	height_25_DN14	dense	DN	14	raw
S5_42085155	5	100.6567954	27.2362914481163	34.0492934198819	-1.33838621704422	0.100775404807483	S5_41875724	5	100.1689707	25.2316014741391	S5_42366438	5	102.9057427	23.9657748034759	height_25_DN14	dense	DN	14	raw
S7_32133319	7	99.94477983	13.3121622399548	13.6165298158257	-1.16393486936073	0.138587035908163	S7_31956171	7	96.48121012	9.72240241999907	S7_32940091	7	101.9471039	10.44434681792	height_25_DN14	dense	DN	14	raw
S9_8182398	9	37.12013546	10.4910412071222	10.3174728262222	0.742453316860871	0.101556946083304	51	9	36.65100309	8.16033765708703	56	9	38.57941159	7.34217242334455	height_25_DN14	dense	DN	14	raw
S9_52599880	9	144.93143	4.47923885073634	4.05759281553726	0.447663679316377	0.0976438233172376	S9_48257823	9	127.7999636	2.5363857567783	S9_53557519	9	153.8038114	1.51950776558377	height_25_DN14	dense	DN	14	raw
S1_36166226	1	82.02683463	7.07800484270582	5.43195579757653	2.08762493684486	0.362476103240929	S1_34970482	1	78.25449224	5.54943629505763	S1_36655254	1	84.29640272	5.07143380719167	height_46_DN14	dense	DN	14	raw
S2_3041177	2	16.09458682	8.12716981972486	6.32727138712734	2.66988426879651	0.429525768262745	S2_2994509	2	15.12737113	6.33080368268835	S2_3481636	2	17.53106475	5.63001696930131	height_46_DN14	dense	DN	14	raw
S2_37820883	2	70.03129183	6.74532239207131	5.15321017719856	2.43711551308331	0.434452403603717	S2_34314494	2	59.64786994	5.08352724025647	S2_38016395	2	71.36185702	4.64174891570413	height_46_DN14	dense	DN	14	raw
S2_43829684	2	92.81876812	5.72279765261108	4.31166916147391	2.04551053418894	0.398642890962272	S2_43100924	2	89.4251276	3.60240762481367	S2_44316069	2	95.42815792	3.90651636293413	height_46_DN14	dense	DN	14	raw
S3_1536460	3	10.15677378	4.79360200463099	3.56644051996975	1.72425296277556	0.369477933803604	S3_152240	3	0	3.39677341716688	S3_4766697	3	35.21497976	1.27485026304264	height_46_DN14	dense	DN	14	raw
S4_37130968	4	77.81850264	4.55914145714627	3.38127751551325	1.98521149323855	0.436889282138603	S4_36731228	4	76.16516713	2.54158681187889	S4_37634295	4	82.86117369	2.23971640255998	height_46_DN14	dense	DN	14	raw
S5_9963417	5	48.49918863	5.76842396880505	4.3487363190337	2.00320043783906	0.388729846452412	S5_7707124	5	44.70251068	3.90843955297462	S5_22793232	5	57.05732598	4.26559923426838	height_46_DN14	dense	DN	14	raw
S5_42085155	5	100.6567954	19.891869316919	18.269768036598	-4.82715673626025	0.457014418368379	S5_41688423	5	99.18153707	16.7590071564935	S5_42139210	5	101.1443376	17.8119704955454	height_46_DN14	dense	DN	14	raw
S5_43866387	5	112.9382883	3.7679143424406	2.76482718762755	1.88448325228457	0.458630892399258	S5_43714262	5	109.7001769	1.28137610414955	S5_44050206	5	115.8565285	2.09368645119289	height_46_DN14	dense	DN	14	raw
S7_32133319	7	99.94477983	11.5754055548703	9.45128698828752	-4.02705230143719	0.530086583998535	S7_31956171	7	96.48121012	6.4746206194738	S7_32940091	7	101.9471039	8.14887867769819	height_46_DN14	dense	DN	14	raw
S9_8182398	9	37.12013546	12.702782120285	10.5360809913169	3.07004642632243	0.382745779923633	S9_7908609	9	36.65100309	10.346019218918	S9_8378425	9	38.05852079	10.6624418446976	height_46_DN14	dense	DN	14	raw
S9_47533424	9	127.290632	5.35376047313373	4.0135001009827	1.93685355596691	0.391237219951351	S9_46250912	9	124.0052113	3.65126284739805	S9_48675151	9	130.9881179	2.87587906158544	height_46_DN14	dense	DN	14	raw
S1_35440137	1	80.28473632	6.44520167958393	4.86608361892206	1.95857493120138	0.35680612838115	S1_34970482	1	78.25449224	4.82811400836826	S1_36365138	1	82.52330146	4.6523450656352	height_67_DN14	dense	DN	14	raw
S2_3041177	2	16.09458682	5.32995669073171	3.96360979269542	2.09828419530012	0.423546171551384	S2_2777337	2	13.70429638	3.48968348812995	S2_3532599	2	18.00492572	3.6664111320199	height_67_DN14	dense	DN	14	raw
S2_37820883	2	70.03129183	6.43674509677849	4.85913970499409	2.38425778406572	0.434665742975135	S2_35742496	2	66.25851617	4.67937132591153	S2_37965908	2	71.12411779	4.66100615177641	height_67_DN14	dense	DN	14	raw
S2_43563669	2	90.6458407	6.70789833003376	5.08256631313323	2.23146812885091	0.397769114890575	S2_43100924	2	89.4251276	4.48632707883533	S2_44752288	2	96.94547487	4.8972376331576	height_67_DN14	dense	DN	14	raw
S3_1536460	3	10.15677378	7.53555112121936	5.7745422895492	2.174604185706	0.363666531060795	S3_1336346	3	8.189290612	5.53638535573704	S3_1853245	3	12.56688663	5.24804209245461	height_67_DN14	dense	DN	14	raw
S4_37610301	4	81.86533384	5.27656482388485	3.92106882076207	2.3040506182717	0.467596962077772	S4_36731228	4	76.16516713	2.1786949352981	S4_37718913	4	83.35908446	3.60794292835379	height_67_DN14	dense	DN	14	raw
S5_9963417	5	48.49918863	10.6662138274724	8.53349080418111	2.71217457134699	0.373109386389015	S5_8384157	5	46.91185489	8.77963092219815	S5_11757928	5	53.89546793	6.15951356970254	height_67_DN14	dense	DN	14	raw
S5_42085155	5	100.6567954	17.6622271532914	15.5910287495667	-3.65824183332878	0.372320477539222	S5_41688423	5	99.18153707	15.9572303752941	S5_42251884	5	101.3829046	15.2193871153245	height_67_DN14	dense	DN	14	raw
S7_32133319	7	99.94477983	12.1029424460409	9.87821547426184	-4.08545607986865	0.522375976299419	S7_31956171	7	96.48121012	7.2895116347332	S7_32940091	7	101.9471039	7.70950910569078	height_67_DN14	dense	DN	14	raw
S8_2454124	8	30.95861552	5.94669364401201	4.45938907335538	1.85815375587071	0.353611078019207	S8_2209113	8	28.37510376	4.02668708756189	S8_2576658	8	33.294232	4.34850183479605	height_67_DN14	dense	DN	14	raw
S9_8182398	9	37.12013546	11.5364079814003	9.34184608509696	2.84677381273774	0.374298861147214	S9_7908609	9	36.65100309	9.73011706469478	S9_8378425	9	38.05852079	9.12740955738963	height_67_DN14	dense	DN	14	raw
S1_35287681	1	80.05036634	6.20350541781788	6.4986722317441	0.512096800580914	0.0935056436420801	S1_33990843	1	74.97340938	4.66980642915613	S1_36476386	1	83.51451199	4.38591613001329	height_25_DN14	sparse	DN	14	raw
S2_2822234	2	14.33845906	5.5479033616498	5.75976569518787	0.572230262038104	0.110985563454027	S2_2387967	2	9.515531011	2.89864299810851	S2_4123763	2	20.67387859	3.03227478712584	height_25_DN14	sparse	DN	14	raw
S5_42113193	5	100.9005696	22.5127768264241	29.7504499406083	-1.15265513660878	0.0983672882291115	S5_41688423	5	99.18153707	18.6754379015403	S5_42366438	5	102.9057427	19.7127056795012	height_25_DN14	sparse	DN	14	raw
S7_32133319	7	99.94477983	10.4234255345787	11.5782181716507	-1.01259704500188	0.138520442251476	S7_31494503	7	93.27304403	7.8061633376833	S7_32940091	7	101.9471039	8.25076440775749	height_25_DN14	sparse	DN	14	raw
S9_8182398	9	37.12013546	9.34702584511949	10.227531668449	0.684400786154444	0.0996146380893769	S9_7908609	9	36.65100309	7.0234319700996	S9_8458511	9	38.57941159	6.74203640207152	height_25_DN14	sparse	DN	14	raw
S1_36166226	1	82.02683463	7.85566670706262	5.01123229778811	2.10287980558446	0.346865613616031	S1_34970482	1	78.25449224	6.00289670539095	S1_36365138	1	82.52330146	6.28051428986106	height_46_DN14	sparse	DN	14	raw
S2_3041177	2	16.09458682	10.5128497550824	6.96082846479143	2.86341194638312	0.400748986099476	S2_2994509	2	15.12737113	8.86374990336999	S2_3411412	2	16.8086218	8.90209526304086	height_46_DN14	sparse	DN	14	raw
S2_37820883	2	70.03129183	7.84434374407863	5.00321947903599	2.42742383837974	0.400718968485804	S2_35742496	2	66.25851617	6.0722927091804	S2_38016395	2	71.36185702	5.41202433109798	height_46_DN14	sparse	DN	14	raw
S2_44073549	2	93.52620611	4.22243254860018	2.56154256549347	1.62647497355137	0.375245646375984	S2_43100924	2	89.4251276	2.28343896748267	S2_44316069	2	95.42815792	2.68102313115961	height_46_DN14	sparse	DN	14	raw
S3_1536460	3	10.15677378	6.55049331284255	4.10351748661544	1.86257924270121	0.339512430774424	S3_1336346	3	8.189290612	4.10450265627688	S3_4766697	3	35.21497976	3.59580123201827	height_46_DN14	sparse	DN	14	raw
S4_37358856	4	79.32398946	6.32489758438911	3.94982999331805	2.20152069337231	0.40902762064629	S4_36731228	4	76.16516713	3.15637161896338	S4_37634295	4	82.86117369	3.73398869358345	height_46_DN14	sparse	DN	14	raw
S5_9963417	5	48.49918863	6.64785954064004	4.17013740902171	1.98194245473844	0.358372703912055	S5_9156504	5	47.13920331	4.90849555235717	S5_14079399	5	55.8967134	5.12513646441349	height_46_DN14	sparse	DN	14	raw
S5_42085155	5	100.6567954	21.3955234723639	16.5747329991684	-4.63129695280444	0.420047518367235	S5_41875724	5	100.1689707	19.0044444578209	S5_42113193	5	100.9005696	19.3712554801824	height_46_DN14	sparse	DN	14	raw
S5_43866387	5	112.9382883	4.41860407611257	2.68777796537878	1.88288391106916	0.424078168286938	S5_43714262	5	109.7001769	1.62355253108662	S5_44418942	5	120.9842738	2.18105208735286	height_46_DN14	sparse	DN	14	raw
S6_3701804	6	24.49542637	3.85414451186834	2.32634482784519	1.54926729422717	0.375066584469076	S6_1449746	6	10.26811693	2.25047479609326	S6_4132666	6	30.05764073	1.29082598688541	height_46_DN14	sparse	DN	14	raw
S7_32133319	7	99.94477983	12.6099314631491	8.60106436672311	-4.00167145441526	0.503830432033099	S7_31956171	7	96.48121012	6.75199662089991	S7_32940091	7	101.9471039	6.96949429017252	height_46_DN14	sparse	DN	14	raw
S8_6141203	8	41.00112078	3.90932099963385	2.36143348747061	1.38659960798465	0.33318257457914	S8_2380896	8	29.93765931	2.15798006975425	S8_30877905	8	63.21233118	1.76376311021512	height_46_DN14	sparse	DN	14	raw
S9_8182398	9	37.12013546	18.1035572221408	13.3640408104622	3.49803996856192	0.353325462678058	S9_7908609	9	36.65100309	15.529109838952	S9_8279734	9	37.58932098	16.5414827614528	height_46_DN14	sparse	DN	14	raw
S9_47431030	9	127.0399063	4.49837943957068	2.73930406642293	1.63736588415178	0.36529580232491	S9_46528686	9	124.3534958	2.73290742621042	S9_48675151	9	130.9881179	1.89168300259286	height_46_DN14	sparse	DN	14	raw
S2_2504271	2	11.41378601	6.10578926506979	6.12908334868926	2.40397373943064	0.44803004266702	S2_2206787	2	9.255361327	3.90444807328299	S2_3411412	2	16.8086218	3.76222640325584	height_67_DN14	sparse	DN	14	raw
S2_33996396	2	58.40960484	7.89577470924942	8.13039404119809	2.78670108998377	0.450930666452777	58	2	48.02651269	5.49450962128228	75	2	61.36810537	5.89816688714343	height_67_DN14	sparse	DN	14	raw
S2_43092506	2	89.42512655	3.40635911107591	3.29174870132428	-4.6688234757755	1.18732414225398	S2_42024286	2	84.3810523	1.90499036963006	S2_43563669	2	90.6458407	0	height_67_DN14	sparse	DN	14	raw
S2_43563669	2	90.6458407	8.0707975880851	8.33143414026682	7.33282886984613	1.17215986783223	S2_43481897	2	90.13407682	2.87805157446954	S2_43829684	2	92.81876812	3.8277905828397	height_67_DN14	sparse	DN	14	raw
S5_9963417	5	48.49918863	7.48151260172069	7.65840016474794	2.48750524986848	0.414734495654056	S5_7707124	5	44.70251068	5.05902413932156	S5_25922403	5	64.20517132	4.82861575631492	height_67_DN14	sparse	DN	14	raw
S5_42085155	5	100.6567954	14.5973176972742	16.5649267227999	-3.74080681860123	0.424077960533034	S5_41688423	5	99.18153707	11.8448025149306	S5_42139210	5	101.1443376	13.0903202906324	height_67_DN14	sparse	DN	14	raw
S6_3701804	6	24.49542637	5.4073946601187	5.37463756399465	2.25091251298648	0.447980597779098	S6_3378336	6	21.40489387	2.49840783482502	S6_3916880	6	26.57162159	3.56315567065517	height_67_DN14	sparse	DN	14	raw
S7_32133319	7	99.94477983	5.17575081006223	5.12759438389031	-2.99932910838629	0.611142479430482	S7_31956171	7	96.48121012	2.56396605384264	S7_33411071	7	104.8359143	2.17949793212455	height_67_DN14	sparse	DN	14	raw
S9_8182398	9	37.12013546	7.39771989605373	7.56358392259452	2.55494979014262	0.428641026048386	S9_6930910	9	35.42306752	5.43579603321701	S9_8378425	9	38.05852079	5.71316502430665	height_67_DN14	sparse	DN	14	raw
