# Supplementary material for: Time dependent genetic analysis links field and controlled environment phenotypes in the model C4 grass Setaria
Source: PLoS Genet. 2017 Jun 23;13(6):e1006841. doi: 10.1371/journal.pgen.1006841 (PMC5507400; doi:10.1371/journal.pgen.1006841)
Supplement: S11 Table — (CSV) [file pgen.1006841.s025.csv]

m.names	chr	pos	condition	qtl_count	max.lod	max.prop.var	max.fx	max.fx_se	max.L.CI_pos	max.R.CI_pos	med.lod	med.prop.var	med.fx	med.fx_se	med.L.CI_pos	med.R.CI_pos	min.lod	min.prop.var	min.fx	min.fx_se	min.L.CI_pos	min.R.CI_pos
S1_34970482	1	78.25449224	dry	10	6.12554648465721	8.20814305171251	2.71808141573765	0.571195058493878	78.25449224	87.107769	3.83290552104134	4.26243666190071	2.18720267518408	0.494120790969171	64.60464772	84.29640272	3.37023855216403	3.78739909218093	1.53446606282216	0.386310199715164	46.98188393	81.27397828
S1_34970482	1	78.25449224	wet	4	11.2950585044335	9.09822342930617	2.78530749462717	0.531330301522544	81.27397828	85.17020836	5.94702970871291	7.36786702645696	2.48190345314889	0.440748082733533	77.329693565	84.29640272	5.33199256940177	5.81677244194319	2.29299987665863	0.357176481448857	46.98188393	84.29640272
S1_34970482	1	78.25449224	dense	4	8.73864887164922	8.03856481542163	2.61063032853341	0.401644066287695	78.25449224	84.29640272	6.76160326114488	5.14901970824929	2.02309993402312	0.35964111581104	77.329693565	83.018906725	3.2526593484357	2.89823318926298	0.364390236630179	0.09404316075614	66.86770213	82.52330146
S1_34970482	1	78.25449224	sparse	3	7.85566670706262	6.4986722317441	2.10287980558446	0.388976675602262	80.05036739	83.51451199	6.25973188059707	5.01123229778811	2.08837337604678	0.346865613616031	78.25449224	82.52330146	6.20350541781788	4.57133450949188	0.512096800580914	0.0935056436420801	74.97340938	82.52330146
S1_23127585	1	49.35589301	dry	1	3.36211698092669	3.4569147787928	1.75251391019472	0.448930555343278	46.26049282	55.41434814	3.36211698092669	3.4569147787928	1.75251391019472	0.448930555343278	46.26049282	55.41434814	3.36211698092669	3.4569147787928	1.75251391019472	0.448930555343278	46.26049282	55.41434814
S1_23127585	1	49.35589301	wet	2	6.11899326810526	4.66725876721796	2.05203203809623	0.424915628749547	46.98188393	52.70730844	5.585649751467	4.14661899989835	1.96551345984102	0.390875165681865	46.98188393	50.914643265	5.05230623482874	3.62597923257874	1.87899488158581	0.356834702614182	46.98188393	49.12197809
S1_2315807	1	12.89839138	dense	1	3.96057092125837	6.74033370110291	2.05011790893629	0.474215219998216	7.807458501	24.99841678	3.96057092125837	6.74033370110291	2.05011790893629	0.474215219998216	7.807458501	24.99841678	3.96057092125837	6.74033370110291	2.05011790893629	0.474215219998216	7.807458501	24.99841678
S1_2315807	1	12.89839138	sparse	1	5.00023965327093	3.58547243560957	1.73846008838058	0.365618736940858	7.807458501	15.84832631	5.00023965327093	3.58547243560957	1.73846008838058	0.365618736940858	7.807458501	15.84832631	5.00023965327093	3.58547243560957	1.73846008838058	0.365618736940858	7.807458501	15.84832631
S1_39413837	1	100.7981164	sparse	1	4.76768802928994	6.4257360388216	-0.936471989571138	0.198760486509175	91.710651	105.9681689	4.76768802928994	6.4257360388216	-0.936471989571138	0.198760486509175	91.710651	105.9681689	4.76768802928994	6.4257360388216	-0.936471989571138	0.198760486509175	91.710651	105.9681689
S1_39413837	1	100.7981164	diff_DN13	1	3.73286851858046	8.24755482654966	0.00789862624868169	0.00187295359169234	84.29640272	105.9681689	3.73286851858046	8.24755482654966	0.00789862624868169	0.00187295359169234	84.29640272	105.9681689	3.73286851858046	8.24755482654966	0.00789862624868169	0.00187295359169234	84.29640272	105.9681689
S2_44586954	2	96.05450929	dry	23	7.4557211770266	10.3038540097637	2.57521751052305	0.681203919183894	93.99718694	111.1160166	6.38838418209684	7.64300726303353	1.82021118288294	0.30392461374719	92.81876812	102.3964732	2.96864124439428	3.49676396883891	0.358849373691889	0.0834202403938607	87.01798226	98.51301522
S2_44586954	2	96.05450929	wet	22	14.5288728638407	21.852503355803	5.59014648797502	0.872969212781659	100.5702577	110.0512946	9.68897991917833	15.4768774060515	3.24029404378597	0.431095671536364	93.99718694	98.51301522	4.11618754787457	2.36773542798905	0.681695975878789	0.133758550719531	92.81876812	98.51301522
S2_44586954	2	96.05450929	dense	5	11.2801489596533	14.828518686771	3.40567244644111	0.481326477504222	90.6458407	96.94547487	6.99565637022769	10.7663114972219	2.82475833664077	0.438507470543427	89.4251276	93.99718694	5.72279765261108	4.31166916147391	2.04551053418894	0.397769114890575	74.47865868	93.52620611
S2_44586954	2	96.05450929	sparse	5	9.48182919198785	12.4356823359405	7.33282886984613	1.18732414225398	90.6458407	95.42815792	7.77964225249744	7.25903436962244	2.94732192834752	0.486619786427471	90.13407682	93.99718694	3.40635911107591	2.56154256549347	-4.6688234757755	0.375245646375984	84.3810523	90.6458407
S2_44586954	2	96.05450929	diff_BP14	32	6.70312221717253	17.7096104173612	0.0353507102563417	0.58467820672417	94.71205672	119.7658678	4.83857063520288	12.8941525882904	-0.0608819818967072	0.012953415194125	92.81876812	101.3191103	3.1406894515446	8.04874002703985	-2.61998858308638	0.00559397714875446	89.4251276	97.68940295
S2_47085770	2	115.3816977	wet	5	7.44087802991224	10.5496714366207	-1.83779919797295	0.601458851008739	115.3816977	119.7658678	6.11045030293443	8.55032862515337	-2.97599737637073	0.48902311721386	111.3909012	118.5659378	5.29403705918531	3.62045570840647	-3.21543207809929	0.363049716238432	111.3909012	118.5659378
S2_47085770	2	115.3816977	dry	3	7.36213519278494	10.2735133613103	-1.80447855468568	0.526149334445618	111.3909012	118.5659378	6.57982157240194	8.96020630207524	-2.98985230662027	0.494345006487854	111.3909012	118.5659378	4.58924510359471	6.40267051829564	-2.99049414664999	0.383693431101177	111.3909012	118.5659378
S2_47085770	2	115.3816977	dense	3	7.31681625533588	8.83030049306241	-1.2179121975746	0.404864250737344	116.6054444	119.7658678	5.28536046388402	8.34591479553249	-1.70903466383152	0.355087912266575	115.1131901	119.7658678	4.8765067681869	6.59437232155609	-2.38347679102083	0.241630890755199	111.1160166	119.7658678
S2_47085770	2	115.3816977	sparse	2	10.2516943427154	8.03399546882126	-1.1002928848507	0.393808424705939	116.6054444	119.7658678	8.06058291598998	7.98612139504177	-1.94324039304807	0.301330350539015	115.85931725	119.7658678	5.86947148926455	7.93824732126228	-2.78618790124545	0.20885227637209	115.1131901	119.7658678
S2_47085770	2	115.3816977	diff_BP14	1	3.2247088942804	9.30786625523299	0.0256259535893231	0.00653121752712281	93.99718694	119.7658678	3.2247088942804	9.30786625523299	0.0256259535893231	0.00653121752712281	93.99718694	119.7658678	3.2247088942804	9.30786625523299	0.0256259535893231	0.00653121752712281	93.99718694	119.7658678
S2_47085770	2	115.3816977	diff_DR14	1	3.53495038516487	7.09963694197896	-0.00801037840869475	0.00195727710822034	110.0512956	119.7658678	3.53495038516487	7.09963694197896	-0.00801037840869475	0.00195727710822034	110.0512956	119.7658678	3.53495038516487	7.09963694197896	-0.00801037840869475	0.00195727710822034	110.0512956	119.7658678
S2_169785	2	0	dry	2	3.86502425402823	6.56182847519759	1.91079024159849	0.444511282955275	0	21.67085011	3.78043541764318	5.50380850929264	1.75964998892942	0.415064182232025	0	21.67085011	3.69584658125814	4.4457885433877	1.60850973626034	0.385617081508776	0	21.67085011
S2_169785	2	0	wet	3	4.64837458888343	7.55975598299803	2.01453901339761	0.438496885095351	0	17.53106475	4.38125728459161	5.62702198615912	1.76932265148915	0.375569514773646	0	17.53106475	3.60121917231169	4.50352709580229	0.914679724024654	0.222298546193877	0	4.608227826
S2_169785	2	0	dense	2	3.53463906799981	5.93770370759026	1.57400105929975	0.387719594126585	0	20.67387859	3.48235258341739	5.76125474092851	1.30607284588109	0.323353320064238	0	17.189087485	3.43006609883496	5.58480577426676	1.03814463246243	0.25898704600189	0	13.70429638
S2_37820883	2	70.03129183	dry	6	6.7605484793276	10.3663416070754	3.11153774520774	0.583476914551589	69.67855237	84.3810523	6.23975711681553	7.93570931979639	2.96546993878467	0.54308148611332	65.876734245	80.4955767	4.88146778966782	6.57062943159062	2.44284331426638	0.475630948221519	56.80425854	64.3241446
S2_37820883	2	70.03129183	wet	7	10.2491894342951	10.2365248287994	3.24067955968034	0.577861523712126	74.47865868	84.3810523	5.81682662809773	8.05612280032943	2.90153653893567	0.478554925177439	59.64786994	72.32177672	3.65790485054484	2.08994121504914	1.62293993980406	0.405965899827277	56.80425854	64.3241446
S2_37820883	2	70.03129183	dense	5	8.20458512361276	14.7129292188111	15.1508079457326	2.52122647801738	76.40501203	96.94547487	6.74532239207131	5.56131071438135	2.38425778406572	0.434665742975135	69.44160995	71.12411779	6.26420349213927	4.85913970499409	-13.4435936599848	0.361017600092869	59.64786994	70.03129183
S2_37820883	2	70.03129183	sparse	4	7.84434374407863	13.0441272613366	2.95951675064351	0.548758045515234	69.67855237	94.71205672	5.57863721019807	6.72053600854226	2.25900928759642	0.426277546361611	65.291330385	80.38207006	4.46932908913195	3.18030071338906	1.94176131551578	0.400718968485804	59.64786994	71.36185702
S2_3041177	2	16.09458682	dry	6	4.98362440368854	6.3168775836868	2.96855564129788	0.681501714240167	15.12737113	49.72014828	4.19146444696299	4.61127541733246	1.99422550900954	0.431262940834081	15.12737113	26.5031621	3.30335700201922	4.03814521960614	0.371025905729558	0.0855955491513228	0	20.67387859
S2_3041177	2	16.09458682	wet	7	6.27019202581648	6.48269735972015	2.76088935807593	0.623937178190859	15.12737113	92.81876812	4.19044029703506	4.00067409785268	1.69309273030793	0.402675875374356	14.65132439	22.42410678	3.41831171198893	3.51013532462683	0.381984284158664	0.0856880537874984	0	18.96841137
S2_3041177	2	16.09458682	dense	3	8.12716981972486	6.32727138712734	2.66988426879651	0.429525768262745	15.12737113	20.67387859	5.32995669073171	4.76700249038659	2.09828419530012	0.423546171551384	13.70429638	18.00492572	5.21060418416776	3.96360979269542	0.618194806049027	0.124402701160157	13.70429638	17.53106475
S2_3041177	2	16.09458682	sparse	3	10.5128497550824	6.96082846479143	2.86341194638312	0.44803004266702	15.12737113	20.67387859	6.10578926506979	6.12908334868926	2.40397373943064	0.400748986099476	9.515531011	16.8086218	5.5479033616498	5.75976569518787	0.572230262038104	0.110985563454027	9.255361327	16.8086218
S2_3041177	2	16.09458682	diff_DR13	2	9.14979671912302	12.7346430056468	0.0218352294768683	0.0032449006336968	25.24754582	26.18608876	9.06730679142724	12.6042618723043	-4.07918241235004e-05	0.00322786957186767	25.01170894	25.83176245	8.98481686373145	12.4738807389618	-0.0219168131251153	0.00321083851003854	24.77587206	25.47743614
S2_3041177	2	16.09458682	diff_DR14	1	3.7136392894063	4.39411122698014	0.0134688944024642	0.0032290857916312	16.09458892	34.43671397	3.7136392894063	4.39411122698014	0.0134688944024642	0.0032290857916312	16.09458892	34.43671397	3.7136392894063	4.39411122698014	0.0134688944024642	0.0032290857916312	16.09458892	34.43671397
S2_27211567	2	44.38998644	dry	1	4.24050327941847	4.4169150862994	2.36182759119691	0.535242628942422	45.87906944	53.89396375	4.24050327941847	4.4169150862994	2.36182759119691	0.535242628942422	45.87906944	53.89396375	4.24050327941847	4.4169150862994	2.36182759119691	0.535242628942422	45.87906944	53.89396375
S2_27211567	2	44.38998644	diff_BP14	6	52.849219431371	71.2448690205519	9.79247018511361	0.410221772682914	44.38998644	44.88155084	28.3658524943671	57.906918536719	-0.02822219042385	0.249146983170089	44.140923505	44.758344465	14.4127929828544	31.1843159426735	-9.87025091689786	0.154966682230953	43.89186057	44.63513809
S2_27211567	2	44.38998644	diff_DR13	2	7.49796393167205	16.2608731037849	0.0342145183715673	0.00690810821343808	37.47027379	39.34998391	6.30058128982865	13.4698525194655	-0.0009824758992923	0.0064139119518756	37.33834515	39.116642815	5.10319864798526	10.6788319351461	-0.0361794701701519	0.00591971569031311	37.20641651	38.88330172
S2_33996396	2	58.40960484	sparse	1	7.89577470924942	8.13039404119809	2.78670108998377	0.450930666452777	48.02651269	61.36810537	7.89577470924942	8.13039404119809	2.78670108998377	0.450930666452777	48.02651269	61.36810537	7.89577470924942	8.13039404119809	2.78670108998377	0.450930666452777	48.02651269	61.36810537
S2_6267501	2	29.11119823	diff_DR14	1	3.6259540327154	7.29306618013052	0.00972864307771762	0.00234538718336289	13.70429638	82.72432845	3.6259540327154	7.29306618013052	0.00972864307771762	0.00234538718336289	13.70429638	82.72432845	3.6259540327154	7.29306618013052	0.00972864307771762	0.00234538718336289	13.70429638	82.72432845
S3_7261171	3	47.15534623	wet	10	9.38723326947786	6.56501266622793	9.43139537368659	1.61163321382166	55.52944181	56.22627443	4.721439680957	5.94282652871689	2.19430989992043	0.53598477087658	40.980705025	54.12476288	3.16953596196688	3.81985073890488	-10.7724709678248	0.381766180618842	36.47225748	49.77537052
S3_7261171	3	47.15534623	sparse	1	4.26543418346962	5.7085658771997	1.08671348047116	0.244708044027937	35.21497976	49.77537052	4.26543418346962	5.7085658771997	1.08671348047116	0.244708044027937	35.21497976	49.77537052	4.26543418346962	5.7085658771997	1.08671348047116	0.244708044027937	35.21497976	49.77537052
S3_7261171	3	47.15534623	diff_BP14	1	4.52775116986831	12.5187454575689	-3.34352993163187	0.713412503555462	48.09912317	54.12476288	4.52775116986831	12.5187454575689	-3.34352993163187	0.713412503555462	48.09912317	54.12476288	4.52775116986831	12.5187454575689	-3.34352993163187	0.713412503555462	48.09912317	54.12476288
S3_2050587	3	13.44497873	wet	4	9.52124511686904	9.49094825918953	2.35574868990167	0.449806956952707	18.04500157	23.38668286	5.03249728663959	5.65419920850191	1.98613929600434	0.378002464100878	10.4182162795	19.34923728	3.68382702340212	5.0560384748965	0.367481841249156	0.0808914012126563	4.847176955	15.45156608
S3_2050587	3	13.44497873	dry	1	3.23049828705316	4.62528377103293	1.84706026285935	0.476802263476174	4.847176955	20.65347299	3.23049828705316	4.62528377103293	1.84706026285935	0.476802263476174	4.847176955	20.65347299	3.23049828705316	4.62528377103293	1.84706026285935	0.476802263476174	4.847176955	20.65347299
S3_2050587	3	13.44497873	dense	3	7.53555112121936	7.32689282813058	2.174604185706	0.369477933803604	10.44121732	35.21497976	4.79360200463099	5.7745422895492	1.72425296277556	0.363666531060795	8.189290612	19.60647358	4.31467922771424	3.56644051996975	1.54936654195444	0.343570798384921	0	12.56688663
S3_2050587	3	13.44497873	sparse	3	10.2856535423944	7.96854934526526	2.63399031673827	0.494151789350829	16.46388381	35.21497976	6.55049331284255	5.33580241457137	2.11925969227392	0.371587806476481	10.44121732	21.70283653	3.94624508485765	4.10351748661544	1.86257924270121	0.339512430774424	8.189290612	21.70283653
S3_14012628	3	59.2496917	sparse	1	10.358254695429	15.112199893992	-1.78660821775115	0.247264735479243	56.45293875	64.25922531	10.358254695429	15.112199893992	-1.78660821775115	0.247264735479243	56.45293875	64.25922531	10.358254695429	15.112199893992	-1.78660821775115	0.247264735479243	56.45293875	64.25922531
S3_19671244	3	69.67819711	dense	2	7.79558443109642	13.490992850444	-1.20057889234859	0.234367579195951	68.2763588	71.83639809	6.79361452258397	12.6700594272721	-1.33036074986394	0.229868727937909	66.37607589	71.83639809	5.79164461407151	11.8491260041002	-1.4601426073793	0.225369876679868	64.47579298	71.83639809
S3_19671244	3	69.67819711	diff_BP14	1	8.13410694313757	24.0968022074474	4.93740157904312	0.759337155329033	73.94388319	75.65681869	8.13410694313757	24.0968022074474	4.93740157904312	0.759337155329033	73.94388319	75.65681869	8.13410694313757	24.0968022074474	4.93740157904312	0.759337155329033	73.94388319	75.65681869
S3_3652352	3	27.40286465	sparse	1	5.52614487116582	8.55679473553644	2.47020956959544	0.47989090856332	12.84858208	28.74711701	5.52614487116582	8.55679473553644	2.47020956959544	0.47989090856332	12.84858208	28.74711701	5.52614487116582	8.55679473553644	2.47020956959544	0.47989090856332	12.84858208	28.74711701
S3_42118246	3	84.63774028	diff_DR13	2	8.22850302663029	11.2942935119017	0.0143210130080729	0.00223284929457321	84.88679537	85.38040522	8.18112280035643	11.2213035091255	-9.44705930907e-05	0.00222947616121436	84.26124315	85.133600295	8.13374257408256	11.1483135063492	-0.0145099541942543	0.00222610302785551	83.63569093	84.88679537
S3_46042194	3	95.08483132	diff_BP14	2	18.0197419490356	12.6280543170835	4.13878543211058	0.401285095939921	95.08483132	97.05374555	17.9081107642441	12.52567838217	-0.0140275171590352	0.401000832340816	94.965738165	96.18490219	17.7964795794526	12.4233024472566	-4.16684046642865	0.40071656874171	94.84664501	95.31605883
S3_47226621	3	105.2644156	diff_BP14	1	4.05319053843584	11.1065408456475	-2.98448550470672	0.676076702809364	104.0832162	116.5959488	4.05319053843584	11.1065408456475	-2.98448550470672	0.676076702809364	104.0832162	116.5959488	4.05319053843584	11.1065408456475	-2.98448550470672	0.676076702809364	104.0832162	116.5959488
S3_47953603	3	116.5959498	wet	1	3.48652156306676	7.57903104357894	0.327806725465453	0.0807480966487425	97.52728163	119.0445886	3.48652156306676	7.57903104357894	0.327806725465453	0.0807480966487425	97.52728163	119.0445886	3.48652156306676	7.57903104357894	0.327806725465453	0.0807480966487425	97.52728163	119.0445886
S3_47953603	3	116.5959498	diff_DR13	2	7.67491207869187	16.6888928668249	0.0514903439661649	0.00831622719872998	119.9856042	121.1855723	7.5580078350601	16.4063457878583	0.00043940777909925	0.00831619139850489	119.5150964	120.9466129	7.44110359142834	16.1237987088918	-0.0506115284079664	0.0083161555982798	119.0445886	120.7076535
S4_29217515	4	53.15750278	dry	2	5.07933253888835	6.75022788438524	-2.47146295520295	0.542147107947673	46.17739222	56.40459876	4.9925135845993	6.66377103484091	-2.57272121176505	0.526371020821494	45.42002631	56.40459876	4.90569463031025	6.57731418529657	-2.67397946832716	0.510594933695316	44.6626604	56.40459876
S4_29217515	4	53.15750278	wet	2	5.68462100290856	7.11015344253756	-2.49383086362095	0.536925090691136	46.17739222	56.40459876	5.38685544257032	6.94284693644172	-2.65459428837945	0.521011183653302	45.42002631	56.40459876	5.08908988223207	6.77554043034588	-2.81535771313794	0.505097276615469	44.6626604	56.40459876
S4_29217515	4	53.15750278	dense	1	5.01931060310062	6.82873604884075	-2.40460843329826	0.493476038985716	46.17739222	56.40459876	5.01931060310062	6.82873604884075	-2.40460843329826	0.493476038985716	46.17739222	56.40459876	5.01931060310062	6.82873604884075	-2.40460843329826	0.493476038985716	46.17739222	56.40459876
S4_3152223	4	29.9831182	diff_DR14	4	3.82069609589912	11.3534787424787	0.390837550779321	0.0989016228684495	26.8361665	33.45448429	3.55330519103361	10.1705082419956	0.12674000711402	0.0307869991105716	25.74758478	33.45448429	3.28591428616818	8.98753774151274	-0.00535039190714634	0.00119605026582167	24.65900306	33.45448429
S4_37130968	4	77.81850264	dense	2	5.27656482388485	3.92106882076207	2.3040506182717	0.467596962077772	76.16516713	83.35908446	4.91785314051556	3.65117316813766	2.14463105575513	0.452243122108188	76.16516713	83.110129075	4.55914145714627	3.38127751551325	1.98521149323855	0.436889282138603	76.16516713	82.86117369
S4_37130968	4	77.81850264	sparse	1	6.32489758438911	3.94982999331805	2.20152069337231	0.40902762064629	76.16516713	82.86117369	6.32489758438911	3.94982999331805	2.20152069337231	0.40902762064629	76.16516713	82.86117369	6.32489758438911	3.94982999331805	2.20152069337231	0.40902762064629	76.16516713	82.86117369
S5_41999990	5	100.4130166	dry	41	30.1701532211465	47.3535020315639	-0.222666459352083	0.788321962959464	100.6567954	107.8767063	17.4387598897837	27.8974226902018	-3.93091653300182	0.359016288754571	99.18153707	102.9057427	4.27386014316631	12.3740479145202	-6.91057502835641	0.0388767811882992	97.67176982	100.6567954
S5_41999990	5	100.4130166	wet	40	32.0261134703207	49.9739976993249	-0.223777068346084	0.964230505650603	100.9005696	124.3787711	13.9746740190586	25.3814823738507	-3.90461436512938	0.402110690632957	99.18153707	102.9057427	4.10553483664069	8.0749501774811	-6.82537591438725	0.0420091334136995	89.87760443	100.6567954
S5_41999990	5	100.4130166	dense	10	27.2362914481163	34.0492934198819	-0.350985772851311	0.493168198298062	100.1689707	112.9382883	11.6037354833617	15.2576621364263	-1.86838300329649	0.247136439237012	99.18153707	102.9057427	4.37723570715173	10.1425382952071	-4.82715673626025	0.0708201652192127	97.67176982	100.6567954
S5_41999990	5	100.4130166	sparse	9	22.5127768264241	29.7504499406083	2.49978996339183	0.510669837292453	107.8767063	116.8150866	12.5609997792938	13.1092022398284	-1.31341374148304	0.273918173737719	99.18153707	102.9057427	3.67258688524806	3.80014749314836	-4.63129695280444	0.0749034666263742	97.67176982	100.9005696
S5_41999990	5	100.4130166	diff_DL13	3	6.20611909515918	17.7786373713121	3.61915049402723	0.660483227085776	99.18153707	120.9842738	6.00427214329456	17.2534878900834	0.0676851028697771	0.0173749133496688	97.67176982	104.1345531	3.17648760161303	9.53377440051858	-0.0450830728700133	0.00807933029319285	93.06952405	104.1345531
S5_41999990	5	100.4130166	diff_DR14	8	16.4529717998703	31.4370882198961	0.436886683956252	0.101572028364088	100.4130166	111.9145952	6.88421792696036	17.5515671763447	-0.0110270692782748	0.00245067149070563	94.515997465	105.3912245	3.71206661461737	10.6474194225302	-0.0261799926651923	0.00114165578953673	91.36022511	101.3829046
S5_41999990	5	100.4130166	diff_DN13	10	6.45203274734576	16.0128526002315	0.00976595356501024	0.257655892329949	97.67176982	109.5147878	5.58989519912308	13.8905477514902	-0.0295750935434324	0.00661415819483772	94.99303793	103.024965	3.61250100007963	9.53597817923673	-1.19643775205263	0.00193586694601753	66.92965087	100.6567954
S5_41999990	5	100.4130166	diff_DN14	1	8.96798944363244	21.0245935881218	-0.0179177653034529	0.0026414746264432	97.67176982	100.9005696	8.96798944363244	21.0245935881218	-0.0179177653034529	0.0026414746264432	97.67176982	100.9005696	8.96798944363244	21.0245935881218	-0.0179177653034529	0.0026414746264432	97.67176982	100.9005696
S5_9963417	5	48.49918863	dry	1	3.26134076432972	3.00068505554698	-1.12371848875222	0.28852555959884	47.13920331	64.20517132	3.26134076432972	3.00068505554698	-1.12371848875222	0.28852555959884	47.13920331	64.20517132	3.26134076432972	3.00068505554698	-1.12371848875222	0.28852555959884	47.13920331	64.20517132
S5_9963417	5	48.49918863	dense	3	10.6662138274724	8.68796593694052	2.71217457134699	0.477201635654923	46.91185489	63.45000711	5.76842396880505	8.53349080418111	2.34219813114501	0.388729846452412	44.70251068	57.05732598	5.02966860508245	4.3487363190337	2.00320043783906	0.373109386389015	44.70251068	53.89546793
S5_9963417	5	48.49918863	sparse	5	10.430879748995	17.316809751576	3.69820552885421	0.505034887878301	47.13920331	64.20517132	7.48151260172069	6.18301846793668	2.48314716887655	0.414734495654056	44.70251068	55.8967134	4.53534558637086	4.17013740902171	1.98194245473844	0.358372703912055	37.40304223	53.89546793
S5_9963417	5	48.49918863	diff_DR14	1	5.29641243075791	6.42910759078379	-0.0131661873146787	0.00260956333167071	48.49918863	64.20517132	5.29641243075791	6.42910759078379	-0.0131661873146787	0.00260956333167071	48.49918863	64.20517132	5.29641243075791	6.42910759078379	-0.0131661873146787	0.00260956333167071	48.49918863	64.20517132
S5_9963417	5	48.49918863	diff_DN13	1	3.49080313161895	9.23004274186555	-0.0100359720762272	0.00245757471254575	36.4370551	112.9382883	3.49080313161895	9.23004274186555	-0.0100359720762272	0.00245757471254575	36.4370551	112.9382883	3.49080313161895	9.23004274186555	-0.0100359720762272	0.00245757471254575	36.4370551	112.9382883
S5_43769059	5	111.9145952	wet	3	8.02496268841144	10.8775629038714	3.36923355031203	0.924039777153332	109.7001769	124.3787711	6.72961583782692	7.74998614447495	2.57796831934298	0.541414847841916	109.7001769	115.8565285	5.40782947824552	4.02434339122867	-4.75269834102494	0.464712337832603	103.4003774	112.9382883
S5_43769059	5	111.9145952	dry	1	6.02596054201124	6.44518472557653	3.07534374324288	0.576949776540498	109.7001769	115.8565285	6.02596054201124	6.44518472557653	3.07534374324288	0.576949776540498	109.7001769	115.8565285	6.02596054201124	6.44518472557653	3.07534374324288	0.576949776540498	109.7001769	115.8565285
S5_43769059	5	111.9145952	dense	2	5.78933891672004	5.10504965780189	2.52169836673943	0.486831181363813	109.7001769	119.8635321	4.77862662958032	3.93493842271472	2.203090809512	0.472731036881536	109.7001769	117.8600303	3.7679143424406	2.76482718762755	1.88448325228457	0.458630892399258	109.7001769	115.8565285
S5_43769059	5	111.9145952	sparse	1	4.41860407611257	2.68777796537878	1.88288391106916	0.424078168286938	109.7001769	120.9842738	4.41860407611257	2.68777796537878	1.88288391106916	0.424078168286938	109.7001769	120.9842738	4.41860407611257	2.68777796537878	1.88288391106916	0.424078168286938	109.7001769	120.9842738
S5_25351129	5	62.27832806	dry	2	7.48252903048812	6.31482459444094	2.2772037103033	0.503005487512493	55.89671655	75.92057292	5.92489730971432	6.00804567313188	0.617850756328675	0.336806213730563	52.19795259	70.06287212	4.36726558894052	5.70126675182282	-1.04150219764595	0.170606939948633	48.49918863	64.20517132
S5_25351129	5	62.27832806	wet	1	7.04113497220422	5.69076144335679	-1.0294971883523	0.174475245688948	48.49918863	64.20517132	7.04113497220422	5.69076144335679	-1.0294971883523	0.174475245688948	48.49918863	64.20517132	7.04113497220422	5.69076144335679	-1.0294971883523	0.174475245688948	48.49918863	64.20517132
S5_25351129	5	62.27832806	dense	1	6.55269770977707	5.84145212275825	2.22165957812745	0.400961189541435	66.43972035	75.92057292	6.55269770977707	5.84145212275825	2.22165957812745	0.400961189541435	66.43972035	75.92057292	6.55269770977707	5.84145212275825	2.22165957812745	0.400961189541435	66.43972035	75.92057292
S5_25351129	5	62.27832806	diff_DN14	1	3.27899712787246	7.09168699666616	0.00998998735274783	0.00253580914227365	54.65284585	75.92057292	3.27899712787246	7.09168699666616	0.00998998735274783	0.00253580914227365	54.65284585	75.92057292	3.27899712787246	7.09168699666616	0.00998998735274783	0.00253580914227365	54.65284585	75.92057292
S5_33940032	5	82.38108061	diff_DN13	1	3.7799159286731	9.95515719781017	-0.0350247844031804	0.00822543562244819	36.4370551	102.9057427	3.7799159286731	9.95515719781017	-0.0350247844031804	0.00822543562244819	36.4370551	102.9057427	3.7799159286731	9.95515719781017	-0.0350247844031804	0.00822543562244819	36.4370551	102.9057427
S6_30703582	6	56.23729456	diff_BP14	2	3.35325265265507	9.72114182686045	-0.102877196994512	0.0810191433169091	49.8232161	62.88206621	3.33062802952861	7.85887629413782	-0.213700438382071	0.0535312625369239	49.45355056	62.88206621	3.30800340640214	5.9966107614152	-0.32452367976963	0.0260433817569388	49.08388502	62.88206621
S6_3701804	6	24.49542637	sparse	2	5.4073946601187	5.37463756399465	2.25091251298648	0.447980597779098	21.40489387	30.05764073	4.63076958599352	3.85049119591992	1.90008990360682	0.411523591124087	15.8365054	28.31463116	3.85414451186834	2.32634482784519	1.54926729422717	0.375066584469076	10.26811693	26.57162159
S6_294340	6	0.940629865	diff_DL13	1	3.46341311282213	9.89961930534111	-0.035234924452138	0.00865045471684162	0	4.149121011	3.46341311282213	9.89961930534111	-0.035234924452138	0.00865045471684162	0	4.149121011	3.46341311282213	9.89961930534111	-0.035234924452138	0.00865045471684162	0	4.149121011
S7_33411071	7	104.8359143	wet	8	12.5762686894448	11.1414817255819	-0.688763852353376	0.633349850705087	96.48121012	114.8052423	5.38720571416564	6.54368403766518	-2.27215226949127	0.463953463747516	96.48121012	103.3915091	3.75890265625354	4.49087453210235	-2.75952589455047	0.110878910354636	93.27304403	101.9471039
S7_33411071	7	104.8359143	dry	5	10.8730361143729	11.2535585099059	-0.717457471046503	0.549852311562521	96.48121012	105.2981908	5.44608858234648	8.48160215523875	-1.89535905876847	0.371341918714547	96.48121012	101.9471039	4.08757771424399	4.94550769515566	-2.41904822071244	0.110759210900527	93.27304403	101.9471039
S7_33411071	7	104.8359143	dense	6	13.3121622399548	13.6165298158257	-0.380785857814173	0.530086583998535	96.48121012	105.2981908	8.80953535989672	9.66475123127468	-0.952836453046248	0.158773360744602	96.48121012	103.3915091	3.15996509560805	7.19036020402147	-4.08545607986865	0.0985575828694656	93.27304403	101.9471039
S7_33411071	7	104.8359143	sparse	9	12.6099314631491	12.5389773891996	-0.563466298111944	0.726844707590269	96.48121012	104.8359143	5.17575081006223	8.42699807254308	-1.79971172080543	0.38327480466938	96.25046173	101.9471039	3.57181693243635	3.79334123269966	-4.00167145441526	0.115502162936278	93.27304403	101.9471039
S7_33411071	7	104.8359143	diff_BP14	28	6.43538137145525	15.858696669402	2.36799409338735	0.584086219084437	101.9471039	114.8052423	4.81994485134553	13.1596871920335	0.445581559044584	0.111418506806598	101.9471039	114.8052423	3.24396178616073	8.37745831174837	0.059453141086271	0.0125748808804937	89.28412826	114.8052423
S7_33411071	7	104.8359143	diff_DR14	1	6.53458014010702	8.09339547299332	-0.019826744421416	0.00350242775543726	96.48121012	105.2981908	6.53458014010702	8.09339547299332	-0.019826744421416	0.00350242775543726	96.48121012	105.2981908	6.53458014010702	8.09339547299332	-0.019826744421416	0.00350242775543726	96.48121012	105.2981908
S7_31582647	7	94.06477091	wet	7	5.31732154401519	7.12542083400957	-2.60401799420023	0.833448147199568	93.27304403	114.8052423	5.04758482722119	6.47564800001305	-3.17639976465339	0.728320291040343	93.27304403	101.9471039	3.2607360412449	4.51756558177018	-4.08150757443825	0.584173357908626	89.28412826	101.9471039
S7_21479861	7	59.36936369	dense	1	3.06972622309286	6.35857954709062	0.318036216002805	0.0838223743920758	19.91262658	70.05109578	3.06972622309286	6.35857954709062	0.318036216002805	0.0838223743920758	19.91262658	70.05109578	3.06972622309286	6.35857954709062	0.318036216002805	0.0838223743920758	19.91262658	70.05109578
S7_21479861	7	59.36936369	sparse	1	3.87193554627159	5.15354542203854	0.848011220934282	0.200976484244194	48.58182999	65.56866126	3.87193554627159	5.15354542203854	0.848011220934282	0.200976484244194	48.58182999	65.56866126	3.87193554627159	5.15354542203854	0.848011220934282	0.200976484244194	48.58182999	65.56866126
S7_21479861	7	59.36936369	diff_DN13	2	3.53110516258989	9.33147215180221	0.186664193361444	0.0454351842840237	54.04030769	66.57087661	3.38958863263804	8.97411089598562	0.0987655232550451	0.024099291137099	52.843170505	66.57087661	3.2480721026862	8.61674964016904	0.0108668531486462	0.00276339799017422	51.64603332	66.57087661
S7_17407685	7	40.98306996	wet	1	3.75650176297258	6.02219020708071	-0.562855081538351	0.133679920496831	32.98157305	104.8359143	3.75650176297258	6.02219020708071	-0.562855081538351	0.133679920496831	32.98157305	104.8359143	3.75650176297258	6.02219020708071	-0.562855081538351	0.133679920496831	32.98157305	104.8359143
S7_17407685	7	40.98306996	diff_DR13	2	10.7750615833259	15.3711997858974	11180.333470736	1480.68426513586	48.58182894	49.05801824	10.7750615833259	15.3711993912239	-0.000339749999511696	1480.68424907429	48.465148265	48.819924115	10.7750615833259	15.3711989965505	-11180.334150236	1480.68423301272	48.34846759	48.58182999
S8_2380896	8	29.93765931	dry	6	5.23788582568184	6.92660280182394	2.46394928006262	0.52922771791495	26.9682404	41.7022177	4.10947439220672	5.36772213214774	2.04603191110944	0.486437191975272	21.16374373	41.35166924	3.41244162807642	4.41474068874081	2.01360011960378	0.441981819101662	6.316065893	32.47334536
S8_2380896	8	29.93765931	wet	6	9.34325901240074	6.78133633338128	2.3024971021492	0.53015535799324	35.66405224	46.60408334	3.86233201321735	5.32160266571545	2.11141538187286	0.461077980267362	21.16374373	41.7022177	3.57047917492798	3.22689728365289	1.61962114593863	0.34100940621281	6.316065893	41.00112078
S8_2380896	8	29.93765931	dense	3	6.17734625530876	10.8428744858632	2.57764694195781	0.47087981619374	28.37510376	33.294232	5.95736804129034	8.2118238318419	2.51615864350431	0.470098174922495	26.9682404	33.294232	5.94669364401201	4.45938907335538	1.85815375587071	0.353611078019207	26.9682404	32.47334536
S8_2380896	8	29.93765931	sparse	3	19.3311507707046	17.1694425784864	3.82006953272032	0.620603031841907	38.13064359	41.00112078	8.58109612067106	13.8739926238881	3.27731631069832	0.471080189170837	33.294232	40.52821281	5.82768870935842	8.09023358082749	3.08767293388381	0.367138630555574	33.294232	40.05775015
S8_27314126	8	55.35942001	dry	4	4.32413367643736	6.0158619131993	-1.7530404133569	0.697043165700935	52.83590543	67.16146163	3.5668800174371	4.11541023552032	-2.57302312144121	0.640720688796567	52.69611579	64.572349105	3.38155682922124	3.86782331221788	-3.1756969478947	0.423676703155097	52.55632615	58.96615071
S8_27314126	8	55.35942001	dense	1	7.23235151686448	6.51035865911263	2.29882982797497	0.392997331414193	38.13064359	47.8419056	7.23235151686448	6.51035865911263	2.29882982797497	0.392997331414193	38.13064359	47.8419056	7.23235151686448	6.51035865911263	2.29882982797497	0.392997331414193	38.13064359	47.8419056
S8_27314126	8	55.35942001	sparse	2	11.6155283577726	17.5116232035058	16.5577480521561	2.32969606768667	55.35942001	56.80800048	10.7852425891446	16.0828107105525	-0.611114838349151	2.30908000651896	54.818162265	56.339396335	9.9549568205165	14.6539982175991	-17.7799777288544	2.28846394535125	54.27690452	55.87079219
S8_27314126	8	55.35942001	diff_BP14	2	5.88929843411177	16.8229194354593	0.696198241920095	0.129887794773549	57.08690908	58.46544245	5.84672955368569	16.6898554787635	-0.00211575071377446	0.129763656538478	56.478850635	57.91845765	5.80416067325961	16.5567915220677	-0.700429743347644	0.129639518303407	55.87079219	57.37147285
S8_31603227	8	66.85008333	diff_BP14	2	5.65001779580128	12.0354600508913	0.283671454120761	0.0593773755349061	66.85008333	68.04514063	5.22174226179314	11.0527922014113	-0.013871418103408	0.0592539700907476	66.232897265	67.60330113	4.79346672778501	10.0701243519312	-0.311414290327577	0.0591305646465892	65.6157112	67.16146163
S8_6141203	8	41.00112078	sparse	1	3.90932099963385	2.36143348747061	1.38659960798465	0.33318257457914	29.93765931	63.21233118	3.90932099963385	2.36143348747061	1.38659960798465	0.33318257457914	29.93765931	63.21233118	3.90932099963385	2.36143348747061	1.38659960798465	0.33318257457914	29.93765931	63.21233118
S9_6724364	9	34.93391023	dry	29	21.5208696421908	31.3793276854731	8.17119223316479	0.766859411745801	33.93753996	53.82162636	12.6526934676015	18.1518833979589	2.17827809439789	0.328695761026749	31.99307473	35.91474829	3.12402591125218	3.72643843164487	0.396715368709976	0.0780115297740329	26.89565247	34.93391023
S9_6724364	9	34.93391023	wet	28	13.2832450652276	25.0873242496949	7.60981673233292	0.974233916123726	33.93753996	48.17130454	8.37047743883869	11.8368754082203	2.45858207567703	0.388709105498792	31.99307473	36.4077051	3.27701963866126	4.08477179906008	0.475069549874939	0.0780958382252805	0.370690221	35.42306752
S9_6724364	9	34.93391023	sparse	5	18.1035572221408	13.3640408104622	3.49803996856192	0.428641026048386	36.65100309	39.59727801	7.39771989605373	7.56358392259452	2.33517753029941	0.353325462678058	35.42306752	38.57941159	5.05138781233559	5.47571433298849	0.684400786154444	0.0996146380893769	32.79210864	37.58932098
S9_6724364	9	34.93391023	dense	3	12.702782120285	10.5360809913169	3.07004642632243	0.382745779923633	36.65100309	38.57941159	11.5364079814003	10.3174728262222	2.84677381273774	0.374298861147214	36.65100309	38.05852079	10.4910412071222	9.34184608509696	0.742453316860871	0.101556946083304	36.65100309	38.05852079
S9_6724364	9	34.93391023	diff_DR14	3	6.63020978652099	8.22466069884837	0.0164106590270542	0.00304178839443015	26.89565247	40.40441084	3.77075320750088	7.45435848678829	0.012927037304328	0.00287574375500441	26.89565247	38.05852079	3.23401392881557	7.15304948548142	0.00894903292139905	0.00228360612606476	26.89565247	37.12013546
S9_6724364	9	34.93391023	diff_DN13	1	4.3766814263331	10.2660320736476	-0.781423072519854	0.170208168210986	31.52841363	49.70506418	4.3766814263331	10.2660320736476	-0.781423072519854	0.170208168210986	31.52841363	49.70506418	4.3766814263331	10.2660320736476	-0.781423072519854	0.170208168210986	31.52841363	49.70506418
S9_11604590	9	54.37743548	wet	1	3.41574037023399	3.08002245242005	1.63277991605936	0.416198218229278	31.99307473	54.37743548	3.41574037023399	3.08002245242005	1.63277991605936	0.416198218229278	31.99307473	54.37743548	3.41574037023399	3.08002245242005	1.63277991605936	0.416198218229278	31.99307473	54.37743548
S9_11604590	9	54.37743548	diff_BP14	8	3.70205485897268	11.1160447979958	0.0260484103918979	0.00664148523652151	50.45688939	67.57670709	3.43106270990373	9.41108065309404	0.0242963840030764	0.00598851479737967	44.04510266	62.528608385	3.11973852496433	7.78504787870787	0.0225283439759341	0.00559380551765708	30.60506955	57.95863792
S9_11604590	9	54.37743548	diff_DR13	2	12.6329767036592	18.5411902030736	68031.3632608285	8357.65698152814	56.36018387	57.95863792	12.6329767036592	18.5411900203133	-6.25674510956742e-05	8357.65695026512	56.236371065	57.15941142	12.6329767036592	18.541189837553	-68031.3633859634	8357.6569190021	56.11255826	56.36018492
S9_11604590	9	54.37743548	diff_DN13	5	16.4476594838512	36.6204296357532	0.0570113426313048	0.00704878665854524	59.84738764	153.8038114	4.16847983853211	10.4266188630349	-0.0161144194017383	0.00586438618805539	39.59727801	60.08717152	3.44355076599978	7.92333137406239	-0.0565543994570277	0.00193620812243201	32.79210864	49.70506418
S9_41943766	9	106.9765845	wet	5	4.44269625474189	5.68743109175187	3.07263008852397	0.714813918059949	102.7165024	133.0181616	4.21869364944609	5.48656634314369	2.58821866524751	0.566258290818427	102.7165024	114.9997436	3.3951466604771	4.28124884245398	1.68435999275001	0.42496839014933	100.1912814	112.8686269
S9_41943766	9	106.9765845	dense	1	5.51739071272201	4.84644946668139	2.09556689662077	0.415216802887132	111.7230473	118.8340034	5.51739071272201	4.84644946668139	2.09556689662077	0.415216802887132	111.7230473	118.8340034	5.51739071272201	4.84644946668139	2.09556689662077	0.415216802887132	111.7230473	118.8340034
S9_41943766	9	106.9765845	diff_DR13	2	3.48190027033486	9.59290545923216	-0.00948257942575241	0.0934325876708489	105.7748227	118.1074639	3.40917679651277	9.40207804300231	-0.195415533930303	0.0479042581211283	105.7748227	118.1074639	3.33645332269068	9.21125062677245	-0.381348488434854	0.00237592857140767	105.7748227	118.1074639
S9_48177622	9	127.7999625	wet	7	8.63273666202502	5.99154833090758	3.12554942111742	0.715425901059569	124.3534958	134.179624	4.35405095547439	5.50656662692387	2.38215501471615	0.472964396023597	102.7165024	133.5579462	3.66523488408879	4.35634253611934	1.65481783580179	0.373758571552585	102.7165024	130.9881179
S9_48177622	9	127.7999625	dry	1	4.87292740845671	5.12337994228827	2.24972003299654	0.473382525381394	118.3500267	136.5093366	4.87292740845671	5.12337994228827	2.24972003299654	0.473382525381394	118.3500267	136.5093366	4.87292740845671	5.12337994228827	2.24972003299654	0.473382525381394	118.3500267	136.5093366
S9_48177622	9	127.7999625	sparse	2	7.33208794105936	5.43881395526468	2.35418422106655	0.401999262532269	127.7999636	133.5579462	5.91523369031502	4.0890590108438	1.99577505260917	0.38364753242859	126.0767297	132.27303205	4.49837943957068	2.73930406642293	1.63736588415178	0.36529580232491	124.3534958	130.9881179
S9_48177622	9	127.7999625	dense	1	5.35376047313373	4.0135001009827	1.93685355596691	0.391237219951351	124.0052113	130.9881179	5.35376047313373	4.0135001009827	1.93685355596691	0.391237219951351	124.0052113	130.9881179	5.35376047313373	4.0135001009827	1.93685355596691	0.391237219951351	124.0052113	130.9881179
S9_18881560	9	70.8996892	diff_DR13	2	16.505187358183	37.9300204184829	20878.9015585189	2135.2267016843	70.89969025	76.65338869	16.505187358183	37.9300203417446	0.000133365800138563	2135.22669927708	70.659836025	73.776539995	16.505187358183	37.9300202650062	-20878.9012917873	2135.22669686986	70.4199818	70.8996913
S9_2174659	9	17.49741196	diff_DN13	1	3.84077450298726	10.1070550553974	-0.00579420836364319	0.00134934397168425	15.37902836	22.7407872	3.84077450298726	10.1070550553974	-0.00579420836364319	0.00134934397168425	15.37902836	22.7407872	3.84077450298726	10.1070550553974	-0.00579420836364319	0.00134934397168425	15.37902836	22.7407872
S9_325416	9	1.295506313	wet	1	3.95951856013845	6.36799706885833	0.644333223444583	0.148818156121919	0	35.42306752	3.95951856013845	6.36799706885833	0.644333223444583	0.148818156121919	0	35.42306752	3.95951856013845	6.36799706885833	0.644333223444583	0.148818156121919	0	35.42306752
S9_325416	9	1.295506313	dense	2	9.63459876360404	13.9877341710189	11.7101380760572	1.81923581452688	3.867514034	6.671656537	8.99609137333461	12.9518571746491	-0.3504367232991	1.7994239799869	2.69779432	5.6076860545	8.35758398306518	11.9159801782794	-12.4110115226554	1.77961214544692	1.528074606	4.543715572
S9_52254840	9	144.4352927	dense	2	4.47923885073634	5.98403513412123	2.17244059747416	0.476258467342736	141.4757725	153.8038114	4.45681126039544	5.02081397482925	1.31005213839527	0.286951145329987	134.63786805	153.8038114	4.43438367005453	4.05759281553726	0.447663679316377	0.0976438233172376	127.7999636	153.8038114
S9_54264786	9	160.0045754	dense	1	3.23755489271188	2.75356439493862	1.58498322426926	0.416641270040659	144.6699686	168.493715	3.23755489271188	2.75356439493862	1.58498322426926	0.416641270040659	144.6699686	168.493715	3.23755489271188	2.75356439493862	1.58498322426926	0.416641270040659	144.6699686	168.493715
