# Supplementary material for: Time dependent genetic analysis links field and controlled environment phenotypes in the model C4 grass Setaria
Source: PLoS Genet. 2017 Jun 23;13(6):e1006841. doi: 10.1371/journal.pgen.1006841 (PMC5507400; doi:10.1371/journal.pgen.1006841)
Supplement: S12 Table — (CSV) [file pgen.1006841.s026.csv]

m.names	chr	pos	condition	qtl_count	max.lod	max.prop.var	max.fx	max.fx_se	max.L.CI_pos	max.R.CI_pos	med.lod	med.prop.var	med.fx	med.fx_se	med.L.CI_pos	med.R.CI_pos	min.lod	min.prop.var	min.fx	min.fx_se	min.L.CI_pos	min.R.CI_pos	plot.char	plot.col
S2_44586954	2	96.05450929	diff	12	6.16491794201917	15.9091393823507	-1.01600953531458	0.58467820672417	94.71205672	119.7658678	5.27336136425394	13.119399321457	-2.0523389668351	0.379034392735525	93.172487115	101.3191103	3.1406894515446	8.04874002703985	-2.61998858308638	0.263413131935138	89.4251276	98.51301522	20	5
S3_7261171	3	47.15534623	diff	1	4.52775116986831	12.5187454575689	-3.34352993163187	0.713412503555462	48.09912317	54.12476288	4.52775116986831	12.5187454575689	-3.34352993163187	0.713412503555462	48.09912317	54.12476288	4.52775116986831	12.5187454575689	-3.34352993163187	0.713412503555462	48.09912317	54.12476288	20	5
S3_19671244	3	69.67819711	diff	1	8.13410694313757	24.0968022074474	4.93740157904312	0.759337155329033	73.94388319	75.65681869	8.13410694313757	24.0968022074474	4.93740157904312	0.759337155329033	73.94388319	75.65681869	8.13410694313757	24.0968022074474	4.93740157904312	0.759337155329033	73.94388319	75.65681869	20	5
S3_47226621	3	105.2644156	diff	1	4.05319053843584	11.1065408456475	-2.98448550470672	0.676076702809364	104.0832162	116.5959488	4.05319053843584	11.1065408456475	-2.98448550470672	0.676076702809364	104.0832162	116.5959488	4.05319053843584	11.1065408456475	-2.98448550470672	0.676076702809364	104.0832162	116.5959488	20	5
S4_3152223	4	29.9831182	diff	2	3.82069609589912	11.3534787424787	0.390837550779321	0.0989016228684495	26.8361665	33.45448429	3.55330519103365	10.1705082419957	0.324727014836417	0.0795608509722785	25.74758478	33.45448429	3.28591428616818	8.98753774151274	0.258616478893513	0.0602200790761075	24.65900306	33.45448429	20	5
S5_41999990	5	100.4130166	diff	7	6.29033504205149	17.2534878900834	3.61915049402723	0.660483227085776	99.18153707	111.9145952	5.26773186497428	13.5960989221603	-0.51953129202436	0.160956628956582	91.36022511	104.1345531	3.7120666146174	10.6474194225302	-1.19643775205263	0.0324419069947904	76.16548797	100.6567954	20	5
S6_30703582	6	56.23729456	diff	1	3.35325265265507	9.72114182686045	-0.32452367976963	0.0810191433169091	49.08388502	62.88206621	3.35325265265507	9.72114182686045	-0.32452367976963	0.0810191433169091	49.08388502	62.88206621	3.35325265265507	9.72114182686045	-0.32452367976963	0.0810191433169091	49.08388502	62.88206621	20	5
S7_32133319	7	99.94477983	diff	14	5.98181461883236	15.2380124638275	2.36799409338735	0.584086219084437	101.9471039	114.8052423	4.70719786621043	12.5506492482688	2.02667284707957	0.381337058229094	99.94477983	114.8052423	3.24396178616073	8.37745831174837	0.815339108085071	0.207154997118584	92.5060333	114.8052423	20	5
S7_21479861	7	59.36936369	diff	1	3.53110516258989	9.33147215180221	0.186664193361444	0.0454351842840237	51.64603332	66.57087661	3.53110516258989	9.33147215180221	0.186664193361444	0.0454351842840237	51.64603332	66.57087661	3.53110516258989	9.33147215180221	0.186664193361444	0.0454351842840237	51.64603332	66.57087661	20	5
S9_6724364	9	34.93391023	diff	1	4.3766814263331	10.2660320736476	-0.781423072519854	0.170208168210986	31.52841363	49.70506418	4.3766814263331	10.2660320736476	-0.781423072519854	0.170208168210986	31.52841363	49.70506418	4.3766814263331	10.2660320736476	-0.781423072519854	0.170208168210986	31.52841363	49.70506418	20	5
S9_41943766	9	106.9765845	diff	1	3.48190027033486	9.59290545923216	-0.381348488434854	0.0934325876708489	105.7748227	118.1074639	3.48190027033486	9.59290545923216	-0.381348488434854	0.0934325876708489	105.7748227	118.1074639	3.48190027033486	9.59290545923216	-0.381348488434854	0.0934325876708489	105.7748227	118.1074639	20	5
S1_39413837	1	100.7981164	diff	1	3.73286851858046	8.24755482654966	0.00789862624868169	0.00187295359169234	84.29640272	105.9681689	3.73286851858046	8.24755482654966	0.00789862624868169	0.00187295359169234	84.29640272	105.9681689	3.73286851858046	8.24755482654966	0.00789862624868169	0.00187295359169234	84.29640272	105.9681689	20	6
S2_44316069	2	95.42815792	diff	9	6.70312221717253	17.7096104173612	0.0353507102563417	0.00661140792762194	93.52620611	119.7658678	5.32565021280703	14.6206953921066	0.0313308075172547	0.00604701008853591	92.81876812	101.3191103	3.66130893767953	9.91366103325159	0.0236970041686253	0.00559397714875446	92.81876812	97.68940295	20	6
S2_47085770	2	115.3816977	diff	1	3.2247088942804	9.30786625523299	0.0256259535893231	0.00653121752712281	93.99718694	119.7658678	3.2247088942804	9.30786625523299	0.0256259535893231	0.00653121752712281	93.99718694	119.7658678	3.2247088942804	9.30786625523299	0.0256259535893231	0.00653121752712281	93.99718694	119.7658678	20	6
S2_3041177	2	16.09458682	diff	2	9.14979671912302	12.7346430056468	0.0218352294768683	0.0032449006336968	25.24754582	26.18608876	9.06730679142724	12.6042618723043	-4.07918241235004e-05	0.00322786957186767	25.01170894	25.83176245	8.98481686373145	12.4738807389618	-0.0219168131251153	0.00321083851003854	24.77587206	25.47743614	20	6
S3_42118246	3	84.63774028	diff	2	8.22850302663029	11.2942935119017	0.0143210130080729	0.00223284929457321	84.88679537	85.38040522	8.18112280035643	11.2213035091255	-9.44705930907e-05	0.00222947616121436	84.26124315	85.133600295	8.13374257408256	11.1483135063492	-0.0145099541942543	0.00222610302785551	83.63569093	84.88679537	20	6
S4_3152223	4	29.9831182	diff	2	3.82069609589905	11.3534787424785	-0.00513646466547354	0.00135391914503572	26.8361665	33.45448429	3.55330519103361	10.1705082419956	-0.00524342828630994	0.00127498470542869	25.74758478	33.45448429	3.28591428616818	8.98753774151279	-0.00535039190714634	0.00119605026582167	24.65900306	33.45448429	20	6
S5_41999990	5	100.4130166	diff	5	6.28499553393746	17.7786373713121	0.00976595356501024	0.00807933029319285	97.67176982	111.9145952	5.0401974297495	12.1322701646433	-0.00598078402016026	0.00193586694601753	91.36022511	107.8767063	3.71206661461737	10.6474194225302	-0.0450830728700133	0.00114165578953673	85.14836478	104.1345531	20	6
S5_9963417	5	48.49918863	diff	1	3.49080313161895	9.23004274186555	-0.0100359720762272	0.00245757471254575	36.4370551	112.9382883	3.49080313161895	9.23004274186555	-0.0100359720762272	0.00245757471254575	36.4370551	112.9382883	3.49080313161895	9.23004274186555	-0.0100359720762272	0.00245757471254575	36.4370551	112.9382883	20	6
S6_294340	6	0.940629865	diff	1	3.46341311282213	9.89961930534111	-0.035234924452138	0.00865045471684162	0	4.149121011	3.46341311282213	9.89961930534111	-0.035234924452138	0.00865045471684162	0	4.149121011	3.46341311282213	9.89961930534111	-0.035234924452138	0.00865045471684162	0	4.149121011	20	6
S7_17407685	7	40.98306996	diff	2	10.7750615833259	15.3711997858974	11180.333470736	1480.68426513586	48.58182894	49.05801824	10.7750615833259	15.3711993912239	-0.000339749999511696	1480.68424907429	48.465148265	48.819924115	10.7750615833259	15.3711989965505	-11180.334150236	1480.68423301272	48.34846759	48.58182999	20	6
S8_27314126	8	55.35942001	diff	2	5.88929843411177	16.8229194354593	0.696198241920095	0.129887794773549	57.08690908	58.46544245	5.84672955368569	16.6898554787635	-0.00211575071377446	0.129763656538478	56.478850635	57.91845765	5.80416067325961	16.5567915220677	-0.700429743347644	0.129639518303407	55.87079219	57.37147285	20	6
S9_11604590	9	54.37743548	diff	13	16.4476594838512	36.6204296357532	68031.3632608285	8357.65698152814	59.84738764	67.57670709	3.67537855620313	9.90612248467811	0.0239710319552425	0.00591082359792938	49.70506523	60.08717152	3.11973852496433	7.78504787870787	-68031.3633859634	0.00193620812243201	30.60506955	49.70506418	20	6
S9_18881560	9	70.8996892	diff	2	16.505187358183	37.9300204184829	20878.9015585189	2135.2267016843	70.89969025	76.65338869	16.505187358183	37.9300203417446	0.000133365800138563	2135.22669927708	70.659836025	73.776539995	16.505187358183	37.9300202650062	-20878.9012917873	2135.22669686986	70.4199818	70.8996913	20	6
S9_2174659	9	17.49741196	diff	1	3.84077450298726	10.1070550553974	-0.00579420836364319	0.00134934397168425	15.37902836	22.7407872	3.84077450298726	10.1070550553974	-0.00579420836364319	0.00134934397168425	15.37902836	22.7407872	3.84077450298726	10.1070550553974	-0.00579420836364319	0.00134934397168425	15.37902836	22.7407872	20	6
S2_44586954	2	96.05450929	diff	11	5.17746969627364	13.7807613634443	-0.0485280263247457	0.0177565634850518	94.71205672	106.3362737	4.48304614857315	11.760482391594	-0.0595422653181393	0.0118807360153841	93.99718694	101.8130854	3.34572436667695	9.81223369437028	-0.0757455418505775	0.0103350625492127	92.81876812	97.68940295	20	7
S2_47085770	2	115.3816977	diff	1	3.53495038516487	7.09963694197896	-0.00801037840869475	0.00195727710822034	110.0512956	119.7658678	3.53495038516487	7.09963694197896	-0.00801037840869475	0.00195727710822034	110.0512956	119.7658678	3.53495038516487	7.09963694197896	-0.00801037840869475	0.00195727710822034	110.0512956	119.7658678	20	7
S2_3041177	2	16.09458682	diff	1	3.7136392894063	4.39411122698014	0.0134688944024642	0.0032290857916312	16.09458892	34.43671397	3.7136392894063	4.39411122698014	0.0134688944024642	0.0032290857916312	16.09458892	34.43671397	3.7136392894063	4.39411122698014	0.0134688944024642	0.0032290857916312	16.09458892	34.43671397	20	7
S2_27211567	2	44.38998644	diff	8	52.849219431371	71.2448690205519	9.79247018511361	0.410221772682914	44.38998644	44.88155084	21.8243607891186	45.6202635320362	-0.0009824758992923	0.20262183917052	43.89186057	44.63513809	5.10319864798526	10.6788319351461	-9.87025091689786	0.00591971569031311	37.20641651	38.88330172	20	7
S2_6267501	2	29.11119823	diff	1	3.6259540327154	7.29306618013052	0.00972864307771762	0.00234538718336289	13.70429638	82.72432845	3.6259540327154	7.29306618013052	0.00972864307771762	0.00234538718336289	13.70429638	82.72432845	3.6259540327154	7.29306618013052	0.00972864307771762	0.00234538718336289	13.70429638	82.72432845	20	7
S3_46042194	3	95.08483132	diff	2	18.0197419490356	12.6280543170835	4.13878543211058	0.401285095939921	95.08483132	97.05374555	17.9081107642441	12.52567838217	-0.0140275171590352	0.401000832340816	94.965738165	96.18490219	17.7964795794526	12.4233024472566	-4.16684046642865	0.40071656874171	94.84664501	95.31605883	20	7
S3_47953603	3	116.5959498	diff	2	7.67491207869187	16.6888928668249	0.0514903439661649	0.00831622719872998	119.9856042	121.1855723	7.5580078350601	16.4063457878583	0.00043940777909925	0.00831619139850489	119.5150964	120.9466129	7.44110359142834	16.1237987088918	-0.0506115284079664	0.0083161555982798	119.0445886	120.7076535	20	7
S5_41999990	5	100.4130166	diff	10	16.4529717998703	31.4370882198961	0.0676851028697771	0.0173749133496688	100.4130166	120.9842738	7.7100110954891	18.5116492009168	-0.0202788225352676	0.00306032080870081	97.67176982	102.14432365	3.17648760161303	9.53377440051858	-0.0332398686922697	0.00199542031276558	66.92965087	100.6567954	20	7
S5_9963417	5	48.49918863	diff	1	5.29641243075791	6.42910759078379	-0.0131661873146787	0.00260956333167071	48.49918863	64.20517132	5.29641243075791	6.42910759078379	-0.0131661873146787	0.00260956333167071	48.49918863	64.20517132	5.29641243075791	6.42910759078379	-0.0131661873146787	0.00260956333167071	48.49918863	64.20517132	20	7
S5_25351129	5	62.27832806	diff	1	3.27899712787246	7.09168699666616	0.00998998735274783	0.00253580914227365	54.65284585	75.92057292	3.27899712787246	7.09168699666616	0.00998998735274783	0.00253580914227365	54.65284585	75.92057292	3.27899712787246	7.09168699666616	0.00998998735274783	0.00253580914227365	54.65284585	75.92057292	20	7
S5_33940032	5	82.38108061	diff	1	3.7799159286731	9.95515719781017	-0.0350247844031804	0.00822543562244819	36.4370551	102.9057427	3.7799159286731	9.95515719781017	-0.0350247844031804	0.00822543562244819	36.4370551	102.9057427	3.7799159286731	9.95515719781017	-0.0350247844031804	0.00822543562244819	36.4370551	102.9057427	20	7
S6_30703582	6	56.23729456	diff	1	3.30800340640214	5.9966107614152	-0.102877196994512	0.0260433817569388	49.8232161	62.88206621	3.30800340640214	5.9966107614152	-0.102877196994512	0.0260433817569388	49.8232161	62.88206621	3.30800340640214	5.9966107614152	-0.102877196994512	0.0260433817569388	49.8232161	62.88206621	20	7
S7_32133319	7	99.94477983	diff	15	6.53458014010702	15.858696669402	0.0758240100040971	0.0156820164946122	101.9471039	114.8052423	4.91354139688999	13.1820105816753	0.0696065970425451	0.0145214379267401	101.9471039	114.8052423	3.39852581472894	8.09339547299332	-0.019826744421416	0.00350242775543726	89.28412826	105.2981908	20	7
S7_21479861	7	59.36936369	diff	1	3.2480721026862	8.61674964016904	0.0108668531486462	0.00276339799017422	54.04030769	66.57087661	3.2480721026862	8.61674964016904	0.0108668531486462	0.00276339799017422	54.04030769	66.57087661	3.2480721026862	8.61674964016904	0.0108668531486462	0.00276339799017422	54.04030769	66.57087661	20	7
S8_31603227	8	66.85008333	diff	2	5.65001779580128	12.0354600508913	0.283671454120761	0.0593773755349061	66.85008333	68.04514063	5.22174226179314	11.0527922014113	-0.013871418103408	0.0592539700907476	66.232897265	67.60330113	4.79346672778501	10.0701243519312	-0.311414290327577	0.0591305646465892	65.6157112	67.16146163	20	7
S9_6724364	9	34.93391023	diff	3	6.63020978652099	8.22466069884837	0.0164106590270542	0.00304178839443015	26.89565247	40.40441084	3.77075320750088	7.45435848678829	0.012927037304328	0.00287574375500441	26.89565247	38.05852079	3.23401392881557	7.15304948548142	0.00894903292139905	0.00228360612606476	26.89565247	37.12013546	20	7
S9_41943766	9	106.9765845	diff	1	3.33645332269068	9.21125062677245	-0.00948257942575241	0.00237592857140767	105.7748227	118.1074639	3.33645332269068	9.21125062677245	-0.00948257942575241	0.00237592857140767	105.7748227	118.1074639	3.33645332269068	9.21125062677245	-0.00948257942575241	0.00237592857140767	105.7748227	118.1074639	20	7
S9_10073675	9	45.61491815	diff	2	3.96914566522809	10.4266188630349	-0.0161144194017383	0.00704878665854524	39.59727801	153.8038114	3.70634821561393	9.17497511854864	-0.0234560693229057	0.00551652837369569	36.194693325	102.506848145	3.44355076599978	7.92333137406239	-0.0307977192440731	0.00398427008884613	32.79210864	51.20988489	20	7
