# Supplementary material for: Time dependent genetic analysis links field and controlled environment phenotypes in the model C4 grass Setaria
Source: PLoS Genet. 2017 Jun 23;13(6):e1006841. doi: 10.1371/journal.pgen.1006841 (PMC5507400; doi:10.1371/journal.pgen.1006841)
Supplement: S14 Table — (CSV) [file pgen.1006841.s028.csv]

Locus	Gene	Species	S.viridis ortholog	Chromosome	Position
Sd1	LOC_Os01g66100	Rice	Sevir.3G242400	3	19119876
Sd1	LOC_Os01g66100	Rice	Sevir.5G410400	5	42003168
Sd1	LOC_Os01g66100	Rice	Sevir.7G114500	7	19674381
Dwarf1	LOC_Os03g40540	Rice	Sevir.9G171700	9	11656162
Dw3	Sobic.007G163800	Sorghum	Sevir.6G258000	6	35251648
Dw1	Sobic.009G229800	Sorghum	Sevir.3G151500	3	10688297
D9	Zm00001d013465	Maize	Sevir.9G121800	9	7560219
Na2	Zm00001d014887	Maize	Sevir.4G301600	4	39363963
Dlf1	Zm00001d022613	Maize	Sevir.2G302300	2	37568604
Dlf1	Zm00001d022613	Maize	Sevir.6G246600	6	34465559
Br2	Zm00001d031871	Maize	Sevir.6G258000	6	35251648
Br1	Zm00001d031871	Maize	Sevir.6G258000	6	35251648
Brd1	Zm00001d033180	Maize	Sevir.9G171700	9	11656162
D8	Zm00001d033680	Maize	Sevir.9G121800	9	7560219
Vp8	Zm00001d034383	Maize	Sevir.9G061100	9	3579855
D1	Zm00001d039634	Maize	Sevir.5G122500	5	9859567
Na1	Zm00001d042843	Maize	Sevir.5G389000	5	40444932
An1	Zm00001d032961	Maize	Sevir.9G265300	9	22025431
D3	Zm00001d045563	Maize	Sevir.6G088600	6	8195887
Id1	Zm00001d032922	Maize	Sevir.9G247100	9	19381753
Kn1	Zm00001d033859	Maize	Sevir.9G107600	9	6572742
Py1	Zm00001d038060	Maize	Sevir.1G153200	1	20349207
Dwarf1	LOC_Os03g40540	Rice	Sevir.9G171700	9	11655760
D5	Zm00001d002349	Maize	Sevir.7G245200	7	28701697
SiDwarf2	Seita.3G368400	Setaria	Sevir.3G385700	3	46233559
